# Supplementary material for: New or little-known species of the genus Amphimenes Bates, 1873 (Coleoptera, Carabidae, Lebiinae) from Vietnam
Source: Zookeys. 2010 Oct 29;(65):17–50. doi: 10.3897/zookeys.65.503 (PMC3088413; doi:10.3897/zookeys.65.503)
Supplement: XML Treatment for Amphimenes [file zookeys.65.503-treatment1.xml]

<!DOCTYPE tp:taxon-treatment
  PUBLIC "-//TaxonX//DTD Taxonomic Treatment Publishing DTD v0 20100105//EN" "tax-treatment-NSO.dtd">
<tp:taxon-treatment xmlns:tp="http://www.plazi.org/taxpub"><tp:treatment-meta><mixed-citation publication-type="journal"><person-group><name><surname>Fedorenko</surname><given-names>Dmitry N.</given-names></name></person-group><article-title>New or little-known species of the genus <italic>Amphimenes</italic> Bates, 1873 (Coleoptera, Carabidae, Lebiinae) from Vietnam</article-title><source>Zookeys</source><day>29</day><month>10</month><year>2010</year><volume>2010</volume><issue>65</issue><fpage>17</fpage><lpage>50</lpage><pub-id pub-id-type="doi">10.3897/zookeys.65.503</pub-id></mixed-citation></tp:treatment-meta><tp:nomenclature><label>The Genus</label><tp:taxon-name>
                         <tp:taxon-name-part taxon-name-part-type="genus">Amphimenes</tp:taxon-name-part>
                    </tp:taxon-name><tp:taxon-authority>Bates, 1873</tp:taxon-authority><tp:nomenclature-citation-list><tp:nomenclature-citation><tp:taxon-name>Amphimenes piceolus</tp:taxon-name><comment> Bates, 1873: 322 (Nagasaki, Japan; by monotypy) [Type-species].</comment></tp:nomenclature-citation></tp:nomenclature-citation-list></tp:nomenclature><tp:treatment-sec sec-type="Redescription"><title>Redescription.</title><p>Small- to medium-sized pericaline lebiines, either unicoloured or with a pale pattern composed of two, posthumeral and subapical, rounded, yellow spots on<!--PageBreak--> each elytron, latter spots adjoining suture; reflexed side margins of both pronotum and elytra, antennae, mouthparts, legs, labrum and clypeus usually paler, often contrastingly so. Body glabrous, except for underside microscopically ciliate and pronotum almost indistinctly so in some species. Forebody dorsum dull due to an almost granulate isodiametric microsculpture occupying head, pronotum and scutellum, sometimes somewhat shining because of a weaker microsculpture which, in addition, forms slightly transverse meshes behind pronotal front margin and base. Elytral microsculpture composed of very fine and dense transverse lines or very narrow transverse meshes, anyway contributing to dorsum’s iridescence, rarely coarse and isodiametric. All but one congener show a highly characteristic cross-striated sculpture occupying entire disc or, rarely, only elytral base; this cross-striation, combined with microsculpticells or lines, becoming increasingly oblique outwards, resulting in both being conspicuously oblique posterolaterad on intervals 5 to 8.</p><p>Eyes varying from large and hemispherical to small and flat. Labrum trapezoidal (<xref ref-type="fig" rid="F1">Fig. 1</xref>), a little narrowing forwards, with front angles rounded; anterior margin slightly sinuate, with six setae of gradually decreasing length inwards. Last maxillary palpomere narrowing apicad, longer than penultimate one. Submentum with a pair of strong setae; another pair situated at base of a large median tooth of mentum, latter rounded apically, about half as long as wide lateral lobes (<xref ref-type="fig" rid="F1">Fig. 2</xref>). Ligula well-developed, sclerotized apically and not so strongly basally, fairly narrow, with two pairs of apical setae, inner much longer than outer; paraglossae membranous, wide, a little longer than ligula, each with four setae over outer margin. Penultimate labial palpomere with two preapical setae drawn together; proximal and distal setae of anterodorsal and anteroventral position, respectively; last labial palpomere subcylindrical, slightly narrowing apicad. Antennae long to short, pubescent from apical half of antennomere 4 onward, some species (<tp:taxon-name>Amphimenes medius</tp:taxon-name>, <tp:taxon-name>Amphimenes minutus</tp:taxon-name>, <tp:taxon-name>Amphimenes rufipes</tp:taxon-name>) showing apical half of antennomere 3 spa s ly ciliate along outer margin; 3rd antennomere 1.2–2.05 times as long as 2nd; 7th to 9th 1.22–3.34 times as long as wide.</p><fig id="F1" position="float" orientation="portrait"><label>Figures 1–3.</label><caption><p>Genus <tp:taxon-name>Amphimenes</tp:taxon-name>, ventral aspect: labrum (<bold>1</bold>), labium (<bold>2</bold>), left gonapophyse (<bold>3</bold>).</p></caption><graphic xmlns:xlink="http://www.w3.org/1999/xlink" xlink:href="ZooKeys-065-017-g001.jpg" position="float" orientation="portrait" xlink:type="simple"/></fig><p>Pronotum rather flat, strongly transverse to about as long as wide, weakly cordate, deeply emarginate anteriorly, with protruding and fairly narrow front angles, rather strongly rounded on sides, somewhat narrowing basad, broadest before middle, <italic>i.e.</italic> level to anterolateral setigerous pore at which side margin often slightly angulate; latter moderately strongly sinuate to straight before posterior angles, these varying from obtuse to almost indistinct due to pronotal base increasingly oblique forward towards posterolateral setigerous pore. Front margin with a very narrow but distinct polished bead; side margin rather strongly explanate-reflexed, narrow anteriorly and gradually broadening basad; basal transverse depression conspicuous to weak, when well-developed, ca 0.15 times as long as pronotum along mid-line, latter varying from deep to superficial; lateral basal foveae weak to indistinct, each usually extended to the middle or anterior third as a very shallow depression running parallel to side margin; disc at middle with a pair of small and shallow paramedian foveae. Base slightly trilobed, with medial part mostly a little surpassing lateral lobes.</p><p><!--PageBreak-->Metathorax longer in winged than in wingless species; accordingly, metepisternum much longer than wide (MESL/W=1.35–1.73) in the former versus about as long as wide (MESL/W=0.78–1.02) in the latter.</p><p>Elytra subrectangular to oval, subparallel to rather strongly rounded on sides, with base wide to very narrow and shoulders slightly to completely rounded; apical truncature oblique and slightly sinuate between outer angle of each elytron and its apex, those rounded in all but one species. Striae impunctate, deep throughout, intervals mostly convex. Discal setigerous pores three or two (either D1+D3 or D2+D3), adjoining stria 3 (D1) or 2 (D2, D3). Prescutellary pore present. Preapical setigerous pores (those of 7th interval) two, outer (anterior) large, inner (posterior) small. Umbilicate series uninterrupted or divided into two, posthumeral and subapical, groups.</p><p>Profemur rather strong. Claws serrate in basal two-thirds. Pretarsus with two or only one, distal, pair of setae beneath.</p><p>Aedeagus. Penis mostly rather stout, weakly arcuate, strongly bent to the right just behind basal ca s le and often twisted to the right behind the middle, with apical orifice rounded and shifted to the left; apical lamella rather small, of characteristic shape and structure in different species. Microsculpture usually conspicuous, composed of is<!--PageBreak-->odiametric to slightly longitudinal meshes predominantly developed over left side; right ventral side mostly longitudinally striate in basal half. Parameres moderately strongly reduced, left paramere subrectangular, right one small, rounded apically, with base long, narrow and hooked apically.</p><p>Female gonapophyse as in <xref ref-type="fig" rid="F1">Fig. 3</xref>.</p><p>Sexual dimorphism: male protarsomeres 1–3 dilated, each with an adhesive pubescence beneath, sternite 6 sometimes slightly desclerotized or weakly emarginate posteriorly, with one, lateral, pair of setae, versus not sinuate and with two pairs of setae in female. Males of two species show basal third of profemur underside furnished with a small tubercle instead of a pointed mesotrochanteral tubercle observed in males of most other congeners.</p></tp:treatment-sec><tp:treatment-sec sec-type="Geographic distribution"><title>Geographic distribution.</title><p>The range of the genus extends from Japan (Kyushu and Shikoku) in the north and east to at least southern Vietnam in the south, and Myanmar in the west. Winged congeners are certain to be much more widespread than wingless ones, implying still undescribed species of very local ranges to be discovered in unexplored montane regions of <tp:taxon-name>Indochina</tp:taxon-name>, Vietnam in particular.</p></tp:treatment-sec><tp:treatment-sec sec-type="Habits and habitats"><title>Habits and habitats.</title><p>All congeners inhabit forested areas, both montane and lowland. Original adult habits seem to be strictly subcortical. In southern Vietnam, species with such habits occur under bark (<tp:taxon-name>Amphimenes bidoupensis</tp:taxon-name>) or also in chapped bark of standing dead trees (<tp:taxon-name>Amphimenes rugulipennis</tp:taxon-name>, <tp:taxon-name>Amphimenes maculatus</tp:taxon-name>), never of fallen deadwood or logs. All of them are winged, some flying to light at night. Such soil-dwellers as <tp:taxon-name>Amphimenes medius</tp:taxon-name>, <tp:taxon-name>Amphimenes minutus</tp:taxon-name>, <tp:taxon-name>Amphimenes rufipes</tp:taxon-name> and <tp:taxon-name>Amphimenes giganteus</tp:taxon-name> are certain to be derived, being adapted to living in leaf litter or cavities in logs or fallen larger branches. This has resulted in a few morphological adaptations, among them, the hindwings missing, the elytra wide, fused along the suture, with strongly rounded shoulders, while the eyes tending to be reduced to small and flat. The latter contributes much to the head being narrower across the eyes while broader across the neck, all relative to body width. Only <tp:taxon-name>Amphimenes giganteus</tp:taxon-name> among the members of the latter ecological group sometimes occurs under bark, while the others have never been observed there. Four species from northern Vietnam show similar morphological adaptaptions, suggesting herpetobiotic habits as well.</p><p>In the Bi Doup – Nui Ba Nature Reserve, three to five species live sympatrically, with up to four soil-dwellers among them occurring syntopically. This seems to also be true for elsewhere in Vietnam north of the Dalat Plateau because more than one species have been recorded from such localities as Tam Dao (<tp:taxon-name>Amphimenes reflexicollis</tp:taxon-name>, <tp:taxon-name>Amphimenes kabakovi</tp:taxon-name>), Quỳ Châu (<tp:taxon-name>Amphimenes gracilis</tp:taxon-name>, <tp:taxon-name>Amphimenes planicollis</tp:taxon-name>) or Thai Nguen (<tp:taxon-name>Amphimenes gracilis</tp:taxon-name>, <tp:taxon-name>Amphimenes nitidus</tp:taxon-name>).</p></tp:treatment-sec><tp:treatment-sec sec-type="Generic composition"><title>Generic composition.</title><p>The genus currently includes 16 species arranged into five species groups. Of them, two, the <italic>rugulipennis</italic>-group (<tp:taxon-name>Amphimenes rugulipennis</tp:taxon-name>, <tp:taxon-name>Amphimenes maculatus</tp:taxon-name>) and the <italic>piceolus</italic>-group (<tp:taxon-name>Amphimenes piceolus</tp:taxon-name>, <tp:taxon-name>Amphimenes riukyuensis</tp:taxon-name>, <tp:taxon-name>Amphimenes montanus</tp:taxon-name>, <tp:taxon-name>Amphimenes bidoupensis</tp:taxon-name>, <tp:taxon-name>Amphimenes gracilis</tp:taxon-name>, perhaps also <tp:taxon-name>Amphimenes asahinai</tp:taxon-name>) comprise congeners of subcortical habits. The <italic>medius</italic>-group (<tp:taxon-name>Amphimenes giganteus</tp:taxon-name>, <tp:taxon-name>Amphimenes medius</tp:taxon-name> and <tp:taxon-name>Amphimenes minutus</tp:taxon-name>) and the <italic>planicollis</italic>-group (<tp:taxon-name>Amphimenes planicollis</tp:taxon-name>, <tp:taxon-name>Amphimenes reflexicollis</tp:taxon-name>, <tp:taxon-name>Amphimenes nitidus</tp:taxon-name> and <tp:taxon-name>Amphimenes kabakovi</tp:taxon-name>) are established here for soil-dwelling species distinguishable chifly in a particular formula of the elytral discal chaetome. This is also true of <tp:taxon-name>Amphimenes rufipes</tp:taxon-name> which seems to constitute a group of itself.</p></tp:treatment-sec><tp:treatment-sec sec-type="Key to species of Amphimenes"><title>Key to species of <tp:taxon-name>Amphimenes</tp:taxon-name></title><table-wrap content-type="key" position="anchor" orientation="portrait"><table><tbody><tr><td rowspan="1" colspan="1">1(2)</td><td rowspan="1" colspan="1">Elytra without distinct cross-striation but with a coarse isodiametric microsculpture on disc. Body small, 5.0 mm long, unicoloured, with appendages contrastingly paler. Eyes small and flattened. Elytra broadest behind the middle, D2+D3, D2 situated at middle. Wings absent. Antennae very short</td><td rowspan="1" colspan="1">9. <tp:taxon-name>Amphimenes rufipes</tp:taxon-name> sp. n.	</td></tr><tr><td rowspan="1" colspan="1">2(1)</td><td rowspan="1" colspan="1">At least elytral base with a distinct cross-striation, elytral microsculpture composed of strongly transverse meshes or transverse lines not forming distinct meshes. Coloration other than above.</td><td rowspan="1" colspan="1"/></tr><tr><td rowspan="1" colspan="1">3(6)</td><td rowspan="1" colspan="1">Elytra dark, with a pale spotted pattern (<xref ref-type="fig" rid="F2">Figs 4, 5</xref>). Body appendages yellow, contrastingly paler than body dorsum. D1 (near base, D1/EL = ca 0.15) + D2 (at middle) + D3. Pronotum transverse, 1.51–1.60 times as wide as long. Wings full.</td><td rowspan="1" colspan="1"/></tr><tr><td rowspan="1" colspan="1">4(5)</td><td rowspan="1" colspan="1">Larger, 6.4–8.2 mm long. Elytral microsculpture composed of fine and very dense transverse lines not forming distinct meshes. Elytral paler spots smaller, anterior spot extended to shoulder while not surpassing the midway between D1 and D2; posterior spot not extending forward beyond the midway between D2 and D3. Male profemur ventrally with a small tubercle in basal third</td><td rowspan="1" colspan="1">1. <tp:taxon-name>Amphimenes rugulipennis</tp:taxon-name></td></tr><tr><td rowspan="1" colspan="1">5(4)</td><td rowspan="1" colspan="1">Smaller, 5.6–5.9 mm long. Elytral microsculpture consisting of strongly transverse but distinct meshes. Paler spots on elytra larger, anterior spot not extending towards shoulder laterally while surpassing the midway between D1 and D2; posterior spot extending forward beyond the midway between D2 and D3. Male profemur ventrally without tubercle</td><td rowspan="1" colspan="1">2. <tp:taxon-name>Amphimenes maculatus</tp:taxon-name> sp. n.	</td></tr><tr><td rowspan="1" colspan="1">6(3)</td><td rowspan="1" colspan="1">Elytra monochromous dark, body appendages mostly darker than above. Discal setigerous pores two, D1+D3 or D2+D3, if three, then D2 situated far behind middle (D2/EL = 0.61–0.76).</td><td rowspan="1" colspan="1"/></tr><tr><td rowspan="1" colspan="1">7(20)</td><td rowspan="1" colspan="1">D1+D2+D3.</td><td rowspan="1" colspan="1"/></tr><tr><td rowspan="1" colspan="1">8(19)</td><td rowspan="1" colspan="1">D1 remote from elytral base (D1/EL = ca 0.25). Smaller, under 8.7 mm long, and predominantly winged species, with metepisternum distinctly longer than wide. Eyes either large and hemispherical or only slightly flattened; posterior supraorbital seta situated level to or slightly behind eye back margin.</td><td rowspan="1" colspan="1"/></tr><tr><td rowspan="1" colspan="1">9(12)</td><td rowspan="1" colspan="1">Elytral microsculpture composed of transverse meshes. Body length 5.8–7.0/5.5–6.8 mm.</td><td rowspan="1" colspan="1"/></tr><tr><td rowspan="1" colspan="1">10(11)</td><td rowspan="1" colspan="1">Wings full, both metepisternum and elytra longer, ca 1.4–1.5 times as long as wide, latter less strongly rounded on sides (ex Habu, 1964)</td><td rowspan="1" colspan="1"><tp:taxon-name>Amphimenes piceolus</tp:taxon-name> Bates, 1873	</td></tr><tr><td rowspan="1" colspan="1">11(10)</td><td rowspan="1" colspan="1">Wings vestigial, metepisterna and elytra shorter, MESL/W=1.07–1.11, EL/EW=1.33; elytra more strongly rounded on sides (ex Habu, 1964)</td><td rowspan="1" colspan="1"><tp:taxon-name>Amphimenes asahinai</tp:taxon-name> Nakane, 1957	</td></tr><tr><td rowspan="1" colspan="1">12(9)</td><td rowspan="1" colspan="1">Elytral microsculpture consisting of fine and dense transverse lines not forming meshes. Wings full.</td><td rowspan="1" colspan="1"/></tr><!--PageBreak--><tr><td rowspan="1" colspan="1">13(16)</td><td rowspan="1" colspan="1">Pronotum subcordate, with sides distinctly sinuate before posterior angles.</td><td rowspan="1" colspan="1"/></tr><tr><td rowspan="1" colspan="1">14(15)</td><td rowspan="1" colspan="1">On average, larger, 6.7–8.0/7.1–8.3 mm long. Pronotum short and wide, 1.36–1.55 (mean 1.44) times as wide as long. Metepisternum long, 1.55–1.73 times as long as wide. Elytra with moderately dense and deep cross-striation and middle elytral intervals nearly flat behind the middle</td><td rowspan="1" colspan="1">3. <tp:taxon-name>Amphimenes bidoupensis</tp:taxon-name> sp. n.	</td></tr><tr><td rowspan="1" colspan="1">15(14)</td><td rowspan="1" colspan="1">On average, smaller, 6.4–7.5 mm long. Pronotum narrower and longer, 1.29–1.43 (mean 1.37) times as wide as long. Metepisternum shorter, 1.35–1.43 times as long as wide. Elytra with very dense and deep cross-striation and intervals more or less convex behind the middle</td><td rowspan="1" colspan="1">4. <tp:taxon-name>Amphimenes gracilis</tp:taxon-name> sp. n.	</td></tr><tr><td rowspan="1" colspan="1">16(13)</td><td rowspan="1" colspan="1">Sides of pronotum not or indistinctly sinuate before posterior angles.</td><td rowspan="1" colspan="1"/></tr><tr><td rowspan="1" colspan="1">17(18)</td><td rowspan="1" colspan="1">Pronotum weakly narrowing basad, broader relative to head (PW/HW=1.49–1.57), with reflexed side margin basally broader than in the following species. Elytra and metepisternum shorter, EL/EW=1.43–1.50, MESL/W=1.38–1.42. Body colour darker, femora infuscate except at apices</td><td rowspan="1" colspan="1">5. <tp:taxon-name>Amphimenes montanus</tp:taxon-name> sp. n.	</td></tr><tr><td rowspan="1" colspan="1">18(17)</td><td rowspan="1" colspan="1">Both pronotum and its side margin narrower basad, and PW/HW≤1.4. Elytra and metepisternum longer, EL/EW over 1.5, MESL/W over 1.6. Body 6.8–7.5/6.5–7.1 mm long, slightly paler, with legs monochromous reddish-yellow.</td><td rowspan="1" colspan="1"><tp:taxon-name>Amphimenes ryukyuensis</tp:taxon-name> Habu, 1964</td></tr><tr><td rowspan="1" colspan="1">19(8)</td><td rowspan="1" colspan="1">D1 close to base (D1/EL = ca 0.13). Large, 8.5–10.6 mm long, and wingless. Metepisterna short. Elytra strongly and regularly rounded on sides and rather strongly sinuate between a pointed acute apex and a protruding outer angle of apical truncature. Pronotum long, 1.18–1.26 (mean 1.22) times as wide as long. Eyes fairly small and distinctly flattened, posterior supraorbital seta situated level to about 1/3 distance between eye back margin and pronotal front margin. Antennae long. Body black</td><td rowspan="1" colspan="1">6. <tp:taxon-name>Amphimenes giganteus</tp:taxon-name> sp. n.	</td></tr><tr><td rowspan="1" colspan="1">20(7)</td><td rowspan="1" colspan="1">Either D1+D3 or D2+D3. Wingless, both metepisternum and elytra short, latter with strongly rounded shoulders and sides.</td><td rowspan="1" colspan="1"/></tr><tr><td rowspan="1" colspan="1">21(24)</td><td rowspan="1" colspan="1">D1 (near base) + D3. Eyes slightly to strongly reduced.</td><td rowspan="1" colspan="1"/></tr><tr><td rowspan="1" colspan="1">22(23)</td><td rowspan="1" colspan="1">Larger and stouter, 5.7–7.2 mm long. Eyes less strongly reduced, posterior supraorbital seta situated level to about 1/3 distance between eye back margin and pronotal front margin. Antennae longer, surpassing base of pronotum</td><td rowspan="1" colspan="1">7. <tp:taxon-name>Amphimenes medius</tp:taxon-name> sp. n.	</td></tr><tr><td rowspan="1" colspan="1">23(22)</td><td rowspan="1" colspan="1">Smaller and slenderer, 5.3–6.3 mm long. Eyes very small and flat, posterior supraorbital seta situated level to about midway between eye back margin and pronotal front margin. Antennae not reaching pronotal base</td><td rowspan="1" colspan="1">8. <tp:taxon-name>Amphimenes minutus</tp:taxon-name> sp. n.	</td></tr><tr><td rowspan="1" colspan="1">24(21)</td><td rowspan="1" colspan="1">D2+D3. Eyes slightly reduced.</td><td rowspan="1" colspan="1"/></tr><tr><td rowspan="1" colspan="1">25(28)</td><td rowspan="1" colspan="1">Elytra conspicuously cross-striated throughout, D2 situated mostly behind the middle (D2/EL=0.55–0.67). </td><td rowspan="1" colspan="1"/></tr><tr><td rowspan="1" colspan="1">26(27)</td><td rowspan="1" colspan="1">Pronotum with sides distinctly sinuate before posterior angles, a moderately wide and impunctate reflexed side margin and an almost straight base, but for posterior angles oblique forward. Body appendages reddish-yellow. Smaller, 5.4–6.6 mm long</td><td rowspan="1" colspan="1">11. <tp:taxon-name>Amphimenes planicollis</tp:taxon-name> sp. n.</td></tr><tr><td rowspan="1" colspan="1">27(26)</td><td rowspan="1" colspan="1">Sides of pronotum indistinctly sinuate before posterior angles, side margin strongly reflexed, very wide basally, finely but distinctly rugulose-punctate; base with lateral lobes oblique posterodistad, thus surpassing its middle part. Femora infuscate except at apices. Larger, 8.5 mm long	10. </td><td rowspan="1" colspan="1"><tp:taxon-name>Amphimenes reflexicollis</tp:taxon-name> sp. n. </td></tr><tr><td rowspan="1" colspan="1">28(25)</td><td rowspan="1" colspan="1">Cross-striated sculpture fine and restricted to elytral base only, D2 situated before middle (D2/EL=0.41–0.44). Sides of pronotum not sinuate before posterior angles.</td><td rowspan="1" colspan="1"/></tr><tr><td rowspan="1" colspan="1">29(30)</td><td rowspan="1" colspan="1">Elytral microsculpture composed of strongly transverse but distinct meshes. Pronotum rather narrow, 1.34 times as wide as long, 1.7 times as narrow as elytra, with posterior angles strongly oblique forward and thus almost indistinct. Eyes reduced in size and somewhat flattened. Body length 6.6 mm</td><td rowspan="1" colspan="1">13. <tp:taxon-name>Amphimenes kabakovi</tp:taxon-name> sp. n.	</td></tr><tr><td rowspan="1" colspan="1">30(29)</td><td rowspan="1" colspan="1">Elytral microsculpture consisting of fine and dense transverse lines not forming meshes. Pronotum broader, 1.54 times as wide as long, 1.57 times as narrow as elytra, with posterior angles only slightly oblique forward. Eyes less reduced. Body larger, 7.5 mm long</td><td rowspan="1" colspan="1">12. <tp:taxon-name>Amphimenes nitidus</tp:taxon-name> sp. n.	</td></tr></tbody></table></table-wrap></tp:treatment-sec><tp:treatment-sec><!--Section generated to contain objects referenced in tp:taxon-treatment.--><fig id="F2" position="float" orientation="portrait"><label>Figures 4–5.</label><caption><p><tp:taxon-name>Amphimenes </tp:taxon-name>spp.: <tp:taxon-name>Amphimenes rugulipennis</tp:taxon-name> (<bold>4</bold>) and <tp:taxon-name>Amphimenes maculatus</tp:taxon-name> sp. n. (<bold>5</bold>). </p></caption><graphic xmlns:xlink="http://www.w3.org/1999/xlink" xlink:href="ZooKeys-065-017-g002.jpg" position="float" orientation="portrait" xlink:type="simple"/></fig></tp:treatment-sec></tp:taxon-treatment>
