# Supplementary material for: New or little-known species of the genus Amphimenes Bates, 1873 (Coleoptera, Carabidae, Lebiinae) from Vietnam
Source: Zookeys. 2010 Oct 29;(65):17–50. doi: 10.3897/zookeys.65.503 (PMC3088413; doi:10.3897/zookeys.65.503)
Supplement: XML Treatment for Amphimenes rugulipennis [file zookeys.65.503-treatment2.xml]

<!DOCTYPE tp:taxon-treatment
  PUBLIC "-//TaxonX//DTD Taxonomic Treatment Publishing DTD v0 20100105//EN" "tax-treatment-NSO.dtd">
<tp:taxon-treatment xmlns:tp="http://www.plazi.org/taxpub"><tp:treatment-meta><mixed-citation publication-type="journal"><person-group><name><surname>Fedorenko</surname><given-names>Dmitry N.</given-names></name></person-group><article-title>New or little-known species of the genus <italic>Amphimenes</italic> Bates, 1873 (Coleoptera, Carabidae, Lebiinae) from Vietnam</article-title><source>Zookeys</source><day>29</day><month>10</month><year>2010</year><volume>2010</volume><issue>65</issue><fpage>17</fpage><lpage>50</lpage><pub-id pub-id-type="doi">10.3897/zookeys.65.503</pub-id></mixed-citation></tp:treatment-meta><tp:nomenclature><label>1.</label><tp:taxon-name>
                        <tp:taxon-name-part taxon-name-part-type="genus">Amphimenes</tp:taxon-name-part>
                        <tp:taxon-name-part taxon-name-part-type="species">rugulipennis</tp:taxon-name-part>
                    </tp:taxon-name><tp:taxon-authority>(Bates, 1892)</tp:taxon-authority><tp:taxon-status xmlns:xlink="http://www.w3.org/1999/xlink" xlink:type="simple">comb. n.</tp:taxon-status><xref ref-type="fig" rid="F2">Figs 4</xref><xref ref-type="fig" rid="F9">17</xref><xref ref-type="fig" rid="F11">26</xref><xref ref-type="fig" rid="F13">35</xref><tp:nomenclature-citation-list><tp:nomenclature-citation><tp:taxon-name>Brachichila</tp:taxon-name><comment>; Burma [Bates, 1892: 406].</comment></tp:nomenclature-citation></tp:nomenclature-citation-list></tp:nomenclature><tp:treatment-sec sec-type="Redescription"><title>Redescription.</title><p>Body length 6.4–8.2/6.3–7.7 mm, width 2.7–3.5 mm. Dorsum black, head dark brown to black; reflexed side margins of both pronotum and elytra, legs, mouthparts and antennae reddish yellow. Underside dark brown; gula, prosternum, median part of mesoventrite, metaventrite and abdomen red, with abdominal sternites<!--PageBreak--> 4–6 darkened laterally as well as 6 in apical half. Epipleura mostly dark, brown to dark brown. Elytron with two, rounded, yellow spots, isolated both from each other and elytral margin. Of them, anterior spot usually larger, occupying intervals 3 to 8, laterally almost extending to shoulder, mostly not surpassing midway between D1 and D2; posterior spot occupying four inner intervals and not extending forward midway between D2 and D3. Left and right posterior spots widely adjoining, thus often merging into a common macula sinuate along suture posteriorly.</p><p>3rd antennomere 1.58–1.76 (mean 1.65) times as long as 2nd, 8th 2.0–2.63 (mean 2.26) times as long as wide.</p><p>Pronotum 1.51–1.60 (mean 1.56) times as wide as long, 1.40–1.48 (mean 1.44) times as wide as head, fairly strongly rounded laterally, broadest before middle, a little narrowing basad, distinctly but not strongly sinuate before hind angles, latter obtuse due to base increasingly oblique forward at extremities. Anterior margin strongly sinuate between strongly protruding and apically rounded front angles. Base medial part distinctly convex backward, with a narrow reflexed border almost reaching hind angles. Mid-line deep, deeper basad, not adjoining anterior bead and abruptly disappearing before transverse basal depression, latter sublinear and not deep; lateral basal foveae weak; paramedian foveae small and very shallow. Reflexed side margin indistinctly separated from disc convexity by a narrow flat gutter.</p><p>Elytra broadly oval, 1.28–1.41 (mean 1.33) times as long as wide, 1.53–1.65 (mean 1.59) times as wide as pronotum, slightly rounded on sides, broadest in poste<!--PageBreak-->rior third, with base wide, straight and transverse or slightly oblique towards widely rounded shoulders, apical truncature slightly sinuate and apices rounded narrowly and separately each. Elytral striae deep throughout, intervals more or less convex and subequally wide across disc; cross-striation rather fine, especially behind the middle. D1 at front border of anterior paler spot (D1/EL=0.12–0.16, mean 0.14), D2/EL=0.45–0.53 (mean 0.49), D3 at caudal border of posterior paler spot (D3/EL=0.86–0.92, mean 0.90). Metepisternum 1.46–1.50 times as long as wide.</p><p>Male profemur ventrally with a small but sharp tubercle in basal third.</p><p>Penis (<xref ref-type="fig" rid="F9">Figs 17</xref>, <xref ref-type="fig" rid="F11">26</xref>, <xref ref-type="fig" rid="F13">35</xref>) regularly arcuate, microsculpture very coarse, apical orifice bilobed due to a strongly sclerotized dorsolateral projection extending to about its middle. Apical lamella small and triangular in lateral view, with a small rounded membranous window on right dorsal side.</p><fig id="F2" position="float" orientation="portrait"><label>Figures 4–5.</label><caption><p><tp:taxon-name>Amphimenes </tp:taxon-name>spp.: <tp:taxon-name>Amphimenes rugulipennis</tp:taxon-name> (<bold>4</bold>) and <tp:taxon-name>Amphimenes maculatus</tp:taxon-name> sp. n. (<bold>5</bold>). </p></caption><graphic xmlns:xlink="http://www.w3.org/1999/xlink" xlink:href="ZooKeys-065-017-g002.jpg" position="float" orientation="portrait" xlink:type="simple"/></fig></tp:treatment-sec><tp:treatment-sec sec-type="Material"><title>Material.</title><p>Two syntypes (Museo Civico di Storia Naturale “Giacomo Doria”, Genova – MSNG), both ♂♂, labelled: “Tenasserim / Thagata / Fea. Apr. 1887” “SYNTYPUS” “Museo Civico di Genova”. The specimen is here designated as lectotype that bears additional labels: “Typus” “<italic>rugulipennis</italic> Bates” “<tp:taxon-name>Brachichila rugulipennis</tp:taxon-name> (es. tip.) Bates” “<tp:taxon-name>Brachichila rugulipennis</tp:taxon-name> Bates” “<tp:taxon-name>Brachichila rugulipennis</tp:taxon-name> Bates, 1892”.</p><p>Other material: 10 ♂♂, 4 ♀♀ (SIEE), South <bold>Vietnam</bold>, N[orthernmost part] of Dongnai Province, Nam Cat Tien National Park, 20–26.X. and 21–22.XI.2004 (D Fedorenko); ♀ (ZISP), Vietnam, Nghe An Prov., mountains NE of Cua Rao, 600 m a s l, 1.10.1962 (O N Kabakov); ♀ (ZISP), <bold>Thailand</bold>, Nakhon Prov., Ratchasima, env. of Khao Yai Natn. Park, 500–1000 m a s l, 26.X–4.XI.2000 (A Gorochov &amp; L Anisyutkin).</p></tp:treatment-sec><tp:treatment-sec sec-type="Geographic distribution"><title>Geographic distribution.</title><p>Myanmar, Thailand, southern Vietnam. Probably also Laos and Cambodia.</p></tp:treatment-sec><tp:treatment-sec><!--Section generated to contain objects referenced in tp:taxon-treatment.--><fig id="F9" position="float" orientation="portrait"><label>Figures 17–21.</label><caption><p>Genus <tp:taxon-name>Amphimenes</tp:taxon-name>, penis, left lateral aspect: <tp:taxon-name>Amphimenes rugulipennis</tp:taxon-name> (<bold>17</bold>), <tp:taxon-name>Amphimenes maculatus</tp:taxon-name> sp. n. (<bold>18</bold>), <tp:taxon-name>Amphimenes bidoupensis</tp:taxon-name> sp. n. (<bold>19</bold>), <tp:taxon-name>Amphimenes montanus</tp:taxon-name> sp. n. (<bold>20</bold>), <tp:taxon-name>Amphimenes gracilis </tp:taxon-name>sp. n. (<bold>21</bold>); <italic>dc</italic>, dorsal carina.</p></caption><graphic xmlns:xlink="http://www.w3.org/1999/xlink" xlink:href="ZooKeys-065-017-g009.jpg" position="float" orientation="portrait" xlink:type="simple"/></fig><fig id="F11" position="float" orientation="portrait"><label>Figures 26–30.</label><caption><p>Genus <tp:taxon-name>Amphimenes</tp:taxon-name>, penis, right dorsolateral aspect: <tp:taxon-name>Amphimenes rugulipennis</tp:taxon-name> (<bold>26</bold>), <tp:taxon-name>Amphimenes maculatus</tp:taxon-name> sp. n. (<bold>27</bold>), <tp:taxon-name>Amphimenes bidoupensis</tp:taxon-name> sp. n. (<bold>28</bold>), <tp:taxon-name>Amphimenes montanus</tp:taxon-name> sp. n. (<bold>29</bold>), <tp:taxon-name>Amphimenes gracilis </tp:taxon-name>sp. n. (<bold>30</bold>).</p></caption><graphic xmlns:xlink="http://www.w3.org/1999/xlink" xlink:href="ZooKeys-065-017-g011.jpg" position="float" orientation="portrait" xlink:type="simple"/></fig><fig id="F13" position="float" orientation="portrait"><label>Figures 35–39.</label><caption><p>Genus <tp:taxon-name>Amphimenes</tp:taxon-name>, penis, ventral aspect: <tp:taxon-name>Amphimenes rugulipennis</tp:taxon-name> (<bold>35</bold>), <tp:taxon-name>Amphimenes maculatus</tp:taxon-name> sp. n. (<bold>36</bold>), <tp:taxon-name>Amphimenes bidoupensis</tp:taxon-name> sp. n. (<bold>37</bold>), <tp:taxon-name>Amphimenes montanus</tp:taxon-name> sp. n. (<bold>38</bold>), <tp:taxon-name>Amphimenes gracilis </tp:taxon-name>sp. n. (<bold>39</bold>).</p></caption><graphic xmlns:xlink="http://www.w3.org/1999/xlink" xlink:href="ZooKeys-065-017-g013.jpg" position="float" orientation="portrait" xlink:type="simple"/></fig></tp:treatment-sec></tp:taxon-treatment>
