# Supplementary material for: New or little-known species of the genus Amphimenes Bates, 1873 (Coleoptera, Carabidae, Lebiinae) from Vietnam
Source: Zookeys. 2010 Oct 29;(65):17–50. doi: 10.3897/zookeys.65.503 (PMC3088413; doi:10.3897/zookeys.65.503)
Supplement: XML Treatment for Amphimenes maculatus [file zookeys.65.503-treatment3.xml]

<!DOCTYPE tp:taxon-treatment
  PUBLIC "-//TaxonX//DTD Taxonomic Treatment Publishing DTD v0 20100105//EN" "tax-treatment-NSO.dtd">
<tp:taxon-treatment xmlns:tp="http://www.plazi.org/taxpub"><tp:treatment-meta><mixed-citation publication-type="journal"><person-group><name><surname>Fedorenko</surname><given-names>Dmitry N.</given-names></name></person-group><article-title>New or little-known species of the genus <italic>Amphimenes</italic> Bates, 1873 (Coleoptera, Carabidae, Lebiinae) from Vietnam</article-title><source>Zookeys</source><day>29</day><month>10</month><year>2010</year><volume>2010</volume><issue>65</issue><fpage>17</fpage><lpage>50</lpage><pub-id pub-id-type="doi">10.3897/zookeys.65.503</pub-id></mixed-citation></tp:treatment-meta><tp:nomenclature><label>2.</label><tp:taxon-name>
                        <tp:taxon-name-part taxon-name-part-type="genus">Amphimenes</tp:taxon-name-part>
                        <tp:taxon-name-part taxon-name-part-type="species">maculatus</tp:taxon-name-part>
                    <object-id xmlns:xlink="http://www.w3.org/1999/xlink" xlink:type="simple">urn:lsid:zoobank.org:act:E3F49490-F191-4939-9319-BD83B98E0A2D</object-id>
                    </tp:taxon-name><tp:taxon-authority>Fedorenko</tp:taxon-authority><tp:taxon-status xmlns:xlink="http://www.w3.org/1999/xlink" xlink:type="simple">sp. n.</tp:taxon-status><xref ref-type="fig" rid="F2">Figs 5</xref><xref ref-type="fig" rid="F9">18</xref><xref ref-type="fig" rid="F11">27</xref><xref ref-type="fig" rid="F13">36</xref></tp:nomenclature><tp:treatment-sec sec-type="Description"><title>Description.</title><p>Very similar to the preceding species, except as follows: Body smaller, 5.6–5.9/5.3–5.7 mm long, 2.3–2.5 mm wide. Paler side margin of pronotum broader, slightly entering pronotal disc. Underside, on average, darker, with gula same coloured as lateral parts of head; anterior paler spot on elytron about 1/2 spot length distant from base, always surpassing midway between D1 and D2, often reaching or almost reaching D2 level, mostly not extending outwards beyond stria 7; posterior spots usually somewhat angulate, starting midway between D2 and D3, widely adjoining along the suture.</p><p>3rd antennomere 1.56–1.70 (mean 1.62) times as long as 2nd, 8th 2.09–2.39 (mean 2.21) times as long as wide. Pronotum 1.53–1.63 (mean 1.57) times as wide as long, 1.43–1.49 (mean 1.46) times as wide as head, more convex, especially so posteriorly; basal border obsolete medially; mid-line deeper, much so basad, adjoining transverse basal depression, latter conspicuously separated from disc convexity. Reflexed side margin adjoining disc convexity directly. Elytra 1.32–1.42 (mean 1.35) times as long as<!--PageBreak--> wide, 1.49–1.54 (mean 1.52) times as wide as pronotum, with base straight and transverse, as well as apices contiguous and transversely truncated at tip. Elytral striae a little deeper, resulting in intervals more convex basally and towards side margin, these 2 to 4 distinctly broader than 5 to 8 at and slightly behind the middle. Cross-striation, especially in basal 1/2 elytra, less regular, being in part transformed into deep transverse punctures. D1/EL=0.13–0.16 (mean 0.15), D2/EL=0.43–0.51 (mean 0.47), D3/EL=0.90–0.97 (mean 0.92). Metepisternum 1.47–1.55 times as long as wide.</p><p>Male profemur without ventral tubercle.</p><p>Penis (<xref ref-type="fig" rid="F9">Figs 18</xref>, <xref ref-type="fig" rid="F11">27</xref>, <xref ref-type="fig" rid="F13">36</xref>) with a very coarse microsculpture and left margin in dorsal view sinuate behind basal third. Apical orifice rounded but for a distinctly sclerotized dorsolateral projection (lobe), latter being much smaller and less strongly sclerotized than in <tp:taxon-name>Amphimenes rugulipennis</tp:taxon-name>. Apical lamella rather large, strongly bent upwards and entirely occupied by a membranous window on right dorsal side.</p></tp:treatment-sec><tp:treatment-sec sec-type="Material"><title>Material.</title><p>Holotype ♂ (ZMMU) labelled: “S[outh] Vietnam, N[orthermost part of] Dongnai Pr[ovince]. / Nam Cat Tien Nat[ional]. Park / Exped[ition]. [of the] Russ.-Vietnamese / Tropical Centre / 22–23.X.2004 / leg. D. Fedorenko” [typewritten] “HOLOTYPE / …” [red typewritten]. Paratypes (SIEE), ♂, 4♀♀, same data but 21–22. or 28–29.XI.2004, or 18.VI.2005.</p></tp:treatment-sec><tp:treatment-sec sec-type="Type locality"><title>Type locality:</title><p>South Vietnam, Dongnai Province, Nam Cat Tien National Park.</p></tp:treatment-sec><tp:treatment-sec sec-type="Geographic distribution"><title>Geographic distribution.</title><p>Known from type locality only.</p></tp:treatment-sec><tp:treatment-sec><!--Section generated to contain objects referenced in tp:taxon-treatment.--><fig id="F2" position="float" orientation="portrait"><label>Figures 4–5.</label><caption><p><tp:taxon-name>Amphimenes </tp:taxon-name>spp.: <tp:taxon-name>Amphimenes rugulipennis</tp:taxon-name> (<bold>4</bold>) and <tp:taxon-name>Amphimenes maculatus</tp:taxon-name> sp. n. (<bold>5</bold>). </p></caption><graphic xmlns:xlink="http://www.w3.org/1999/xlink" xlink:href="ZooKeys-065-017-g002.jpg" position="float" orientation="portrait" xlink:type="simple"/></fig><fig id="F9" position="float" orientation="portrait"><label>Figures 17–21.</label><caption><p>Genus <tp:taxon-name>Amphimenes</tp:taxon-name>, penis, left lateral aspect: <tp:taxon-name>Amphimenes rugulipennis</tp:taxon-name> (<bold>17</bold>), <tp:taxon-name>Amphimenes maculatus</tp:taxon-name> sp. n. (<bold>18</bold>), <tp:taxon-name>Amphimenes bidoupensis</tp:taxon-name> sp. n. (<bold>19</bold>), <tp:taxon-name>Amphimenes montanus</tp:taxon-name> sp. n. (<bold>20</bold>), <tp:taxon-name>Amphimenes gracilis </tp:taxon-name>sp. n. (<bold>21</bold>); <italic>dc</italic>, dorsal carina.</p></caption><graphic xmlns:xlink="http://www.w3.org/1999/xlink" xlink:href="ZooKeys-065-017-g009.jpg" position="float" orientation="portrait" xlink:type="simple"/></fig><fig id="F11" position="float" orientation="portrait"><label>Figures 26–30.</label><caption><p>Genus <tp:taxon-name>Amphimenes</tp:taxon-name>, penis, right dorsolateral aspect: <tp:taxon-name>Amphimenes rugulipennis</tp:taxon-name> (<bold>26</bold>), <tp:taxon-name>Amphimenes maculatus</tp:taxon-name> sp. n. (<bold>27</bold>), <tp:taxon-name>Amphimenes bidoupensis</tp:taxon-name> sp. n. (<bold>28</bold>), <tp:taxon-name>Amphimenes montanus</tp:taxon-name> sp. n. (<bold>29</bold>), <tp:taxon-name>Amphimenes gracilis </tp:taxon-name>sp. n. (<bold>30</bold>).</p></caption><graphic xmlns:xlink="http://www.w3.org/1999/xlink" xlink:href="ZooKeys-065-017-g011.jpg" position="float" orientation="portrait" xlink:type="simple"/></fig><fig id="F13" position="float" orientation="portrait"><label>Figures 35–39.</label><caption><p>Genus <tp:taxon-name>Amphimenes</tp:taxon-name>, penis, ventral aspect: <tp:taxon-name>Amphimenes rugulipennis</tp:taxon-name> (<bold>35</bold>), <tp:taxon-name>Amphimenes maculatus</tp:taxon-name> sp. n. (<bold>36</bold>), <tp:taxon-name>Amphimenes bidoupensis</tp:taxon-name> sp. n. (<bold>37</bold>), <tp:taxon-name>Amphimenes montanus</tp:taxon-name> sp. n. (<bold>38</bold>), <tp:taxon-name>Amphimenes gracilis </tp:taxon-name>sp. n. (<bold>39</bold>).</p></caption><graphic xmlns:xlink="http://www.w3.org/1999/xlink" xlink:href="ZooKeys-065-017-g013.jpg" position="float" orientation="portrait" xlink:type="simple"/></fig></tp:treatment-sec></tp:taxon-treatment>
