# Supplementary material for: New or little-known species of the genus Amphimenes Bates, 1873 (Coleoptera, Carabidae, Lebiinae) from Vietnam
Source: Zookeys. 2010 Oct 29;(65):17–50. doi: 10.3897/zookeys.65.503 (PMC3088413; doi:10.3897/zookeys.65.503)
Supplement: XML Treatment for Amphimenes bidoupensis [file zookeys.65.503-treatment4.xml]

<!DOCTYPE tp:taxon-treatment
  PUBLIC "-//TaxonX//DTD Taxonomic Treatment Publishing DTD v0 20100105//EN" "tax-treatment-NSO.dtd">
<tp:taxon-treatment xmlns:tp="http://www.plazi.org/taxpub"><tp:treatment-meta><mixed-citation publication-type="journal"><person-group><name><surname>Fedorenko</surname><given-names>Dmitry N.</given-names></name></person-group><article-title>New or little-known species of the genus <italic>Amphimenes</italic> Bates, 1873 (Coleoptera, Carabidae, Lebiinae) from Vietnam</article-title><source>Zookeys</source><day>29</day><month>10</month><year>2010</year><volume>2010</volume><issue>65</issue><fpage>17</fpage><lpage>50</lpage><pub-id pub-id-type="doi">10.3897/zookeys.65.503</pub-id></mixed-citation></tp:treatment-meta><tp:nomenclature><label>3.</label><tp:taxon-name>
                        <tp:taxon-name-part taxon-name-part-type="genus">Amphimenes</tp:taxon-name-part>
                        <tp:taxon-name-part taxon-name-part-type="species">bidoupensis</tp:taxon-name-part>
                    <object-id xmlns:xlink="http://www.w3.org/1999/xlink" xlink:type="simple">urn:lsid:zoobank.org:act:16131F3A-74E4-405C-8059-E5C57693BB6B</object-id>
                    </tp:taxon-name><tp:taxon-authority>Fedorenko</tp:taxon-authority><tp:taxon-status xmlns:xlink="http://www.w3.org/1999/xlink" xlink:type="simple">sp. n.</tp:taxon-status><xref ref-type="fig" rid="F3">Figs 6</xref><xref ref-type="fig" rid="F9">19</xref><xref ref-type="fig" rid="F11">28</xref><xref ref-type="fig" rid="F13">37</xref></tp:nomenclature><tp:treatment-sec sec-type="Description"><title>Description.</title><p>Body length 7.1–8.3/6.7–8.0 mm, width 2.7–3.1 mm. Dorsum black or dark brown, head and pronotum often a little paler, brown to reddish-brown; reflexed side margins of both pronotum and elytra, legs, mouthparts, labrum, clypeus and an<!--PageBreak-->tennae red; femora and tibiae often slightly infuscate at middle, especially so ventrally. Underside reddish, abdominal sternites widely darkened along their posterior margins.</p><p>Eyes large, tempora short and rather abruptly extending into neck; posterior supraorbital seta situated level to eye back margin. Antennae long and surpassing pronotal base at least by last two joints, 3rd antennomere 1.54–1.88 (mean 1.72) times as long as 2nd, 8th 2.29–2.75 (mean 2.47) and 1.89–2.21 (mean 2.05) times as long as wide in males and females, respectively.</p><p>Pronotum 1.36–1.55 (mean 1.44) times as wide as long, 1.38–1.50 (mean 1.43) times as wide as head, similar to that of <tp:taxon-name>Amphimenes rugulipennis</tp:taxon-name> but the following characters: less convex, with less distinct basal transverse depression, broadest a little before middle; side margin slightly to rather strongly sinuate before hind angles, latter subrectangular due to base lateral parts sublinear and oblique only before posterolateral setigerous pore. Base medial part distinctly convex backwards, its border very shallow, especially so at middle. Mid-line rather shallow throughout its length, often shortly deeper where adjoining basal transverse depression; latter distinctly to weakly separated from disc convexity; lateral basal foveae weak but usually almost extended to anterior margin as very shallow depressions parallel to side margins. Paramedian foveae mostly shallow but distinct.<!--PageBreak--></p><p>Elytra oval, 1.39–1.50 (mean 1.46) times as long as wide, 1.55–1.72 (mean 1.64) times as wide as pronotum, weakly rounded on sides, broadest at about middle; apical truncature slightly sinuate; elytral apices rounded narrowly and separately each. Elytral striae moderately deep throughout, intervals slightly convex in anterior half, inner four intervals almost flat behind the middle and turning back into convex before apex. Disc with a wide but very shallow depression between D2 and stria 6. D1/EL=0.22–0.27 (mean 0.25), D2/EL=0.63–0.72 (mean 0.69), D3/EL=0.90–0.94 (mean 0.92). Metepisternum 1.55–1.67 times as long as wide.</p><p>Last tarsomere often with proximal pair of ventral setae rudimentary or absent from some, rarely, all legs. Male profemur without ventral tubercle.</p><p>Penis (<xref ref-type="fig" rid="F9">Figs 19</xref>, <xref ref-type="fig" rid="F11">28</xref>, <xref ref-type="fig" rid="F13">37</xref>) rather broad, almost straight in ventral view, with a moderately strong microsculpture, a rounded apical orifice and a fairly weak preapical dorsolateral carina; apical lamella subtriangular, slightly rounded apically, distinctly shifted mesad in ventral view.</p><fig id="F3" position="float" orientation="portrait"><label>Figures 6–7.</label><caption><p><tp:taxon-name>Amphimenes </tp:taxon-name>spp.: <tp:taxon-name>Amphimenes bidoupensis</tp:taxon-name> sp. n. (<bold>6</bold>) and <tp:taxon-name>Amphimenes gracilis </tp:taxon-name>sp. n. (<bold>7</bold>).</p></caption><graphic xmlns:xlink="http://www.w3.org/1999/xlink" xlink:href="ZooKeys-065-017-g003.jpg" position="float" orientation="portrait" xlink:type="simple"/></fig></tp:treatment-sec><tp:treatment-sec sec-type="Diagnosis"><title>Diagnosis.</title><p>Habitually, the present species is very similar to <tp:taxon-name>Amphimenes ryukyuensis</tp:taxon-name>, <tp:taxon-name>Amphimenes montanus</tp:taxon-name> sp. n. and, especially, <tp:taxon-name>Amphimenes gracilis</tp:taxon-name> sp. n. From the former species, it differs chiefly in the combination of the larger and stouter body, namely, shorter elytra, longer pronotum, with sides distinctly sinuate before posterior angles. The latter character, together with the pronotum more strongly narrowing backwards, the narrower reflexed side border of the pronotum, and the longer metepisternum, separates it from <tp:taxon-name>Amphimenes montanus</tp:taxon-name>. The larger body and the wider pronotum, combined with the longer metepisternum, as well as certain peculiarities of penial structure, differentiate the present species from <tp:taxon-name>Amphimenes gracilis</tp:taxon-name>.</p></tp:treatment-sec><tp:treatment-sec sec-type="Material"><title>Material.</title><p>Holotype ♂ (ZMMU) labelled: “S[outh] <bold>Vietnam</bold>, Lam Dong Prov. / Bi Doup – Nui Ba Nat[ure]. Res[erve]. / env. Long Lanh / 12°10'44"N 108°40'44"E / h=1400–1600 m [a s l] / 27–28.III.2008 / leg. D. Fedorenko” [typewrittten] “HOLOTYPE / …” [red typewritten]. Paratypes (ZMMU, ZISP, SIEE): ♀, same data; 8 ♂♂, 5 ♀♀, same data but 1–2.IV.2008 or 27–28.IV., or 4.V.2009; 4♂♂, 2♀♀, same data but at light, 21–23.IV.2008; 29 ♂♂, 18 ♀♀, 12°11'N 108°42'E, ~4 km SSE of Mt Hon Giao, h=1500–1800 m [a s l], 2–3. and 7–8.IV.2008, 5. and 8.V.2009.</p><p>Other material: 2♂♂, ♀ (ZISP), <bold>Vietnam</bold>, Gia Lai Prov., Ka Bang distr, Krong Pa vill., 1500 m [a s l], 13–30.IX.1997 (N L Orlov); ♂, 2♀♀ (ZISP), Kontum Prov., Buonloi, 25.II.1988, 3.XI.1993 and 4.IV.1995 (Gorokhov); ♀ (ZISP), Quang Binh Prov., mountains W of Dong Hoi, “<italic>Rao Te</italic>” [as transcribed from Russian], 27.III.1963 (O N Kabakov).</p></tp:treatment-sec><tp:treatment-sec sec-type="Type locality"><title>Type locality:</title><p>Vietnam, Lam Dong Province, Bi Doup – Nui Ba Nature Reserve, 12°10'44"N 108°40'44"E.</p></tp:treatment-sec><tp:treatment-sec sec-type="Geographic distribution"><title>Geographic distribution.</title><p>Widespread in montane parts of central Vietnam, from Quang Binh Province in the north to the Dalat Plateau in the south, at ~1400–1750 m a s l.</p></tp:treatment-sec><tp:treatment-sec sec-type="Life history"><title>Life history.</title><p>The species is very common all over its type locality, where it occurs under the exfoliating bark of standing dead trees and, in addition, it flights to light at night.</p></tp:treatment-sec><tp:treatment-sec sec-type="Name"><title>Name.</title><p>The species name is derived from the species’ type locality.</p></tp:treatment-sec><tp:treatment-sec><!--Section generated to contain objects referenced in tp:taxon-treatment.--><fig id="F9" position="float" orientation="portrait"><label>Figures 17–21.</label><caption><p>Genus <tp:taxon-name>Amphimenes</tp:taxon-name>, penis, left lateral aspect: <tp:taxon-name>Amphimenes rugulipennis</tp:taxon-name> (<bold>17</bold>), <tp:taxon-name>Amphimenes maculatus</tp:taxon-name> sp. n. (<bold>18</bold>), <tp:taxon-name>Amphimenes bidoupensis</tp:taxon-name> sp. n. (<bold>19</bold>), <tp:taxon-name>Amphimenes montanus</tp:taxon-name> sp. n. (<bold>20</bold>), <tp:taxon-name>Amphimenes gracilis </tp:taxon-name>sp. n. (<bold>21</bold>); <italic>dc</italic>, dorsal carina.</p></caption><graphic xmlns:xlink="http://www.w3.org/1999/xlink" xlink:href="ZooKeys-065-017-g009.jpg" position="float" orientation="portrait" xlink:type="simple"/></fig><fig id="F11" position="float" orientation="portrait"><label>Figures 26–30.</label><caption><p>Genus <tp:taxon-name>Amphimenes</tp:taxon-name>, penis, right dorsolateral aspect: <tp:taxon-name>Amphimenes rugulipennis</tp:taxon-name> (<bold>26</bold>), <tp:taxon-name>Amphimenes maculatus</tp:taxon-name> sp. n. (<bold>27</bold>), <tp:taxon-name>Amphimenes bidoupensis</tp:taxon-name> sp. n. (<bold>28</bold>), <tp:taxon-name>Amphimenes montanus</tp:taxon-name> sp. n. (<bold>29</bold>), <tp:taxon-name>Amphimenes gracilis </tp:taxon-name>sp. n. (<bold>30</bold>).</p></caption><graphic xmlns:xlink="http://www.w3.org/1999/xlink" xlink:href="ZooKeys-065-017-g011.jpg" position="float" orientation="portrait" xlink:type="simple"/></fig><fig id="F13" position="float" orientation="portrait"><label>Figures 35–39.</label><caption><p>Genus <tp:taxon-name>Amphimenes</tp:taxon-name>, penis, ventral aspect: <tp:taxon-name>Amphimenes rugulipennis</tp:taxon-name> (<bold>35</bold>), <tp:taxon-name>Amphimenes maculatus</tp:taxon-name> sp. n. (<bold>36</bold>), <tp:taxon-name>Amphimenes bidoupensis</tp:taxon-name> sp. n. (<bold>37</bold>), <tp:taxon-name>Amphimenes montanus</tp:taxon-name> sp. n. (<bold>38</bold>), <tp:taxon-name>Amphimenes gracilis </tp:taxon-name>sp. n. (<bold>39</bold>).</p></caption><graphic xmlns:xlink="http://www.w3.org/1999/xlink" xlink:href="ZooKeys-065-017-g013.jpg" position="float" orientation="portrait" xlink:type="simple"/></fig></tp:treatment-sec></tp:taxon-treatment>
