# Supplementary material for: New or little-known species of the genus Amphimenes Bates, 1873 (Coleoptera, Carabidae, Lebiinae) from Vietnam
Source: Zookeys. 2010 Oct 29;(65):17–50. doi: 10.3897/zookeys.65.503 (PMC3088413; doi:10.3897/zookeys.65.503)
Supplement: XML Treatment for Amphimenes gracilis [file zookeys.65.503-treatment5.xml]

<!DOCTYPE tp:taxon-treatment
  PUBLIC "-//TaxonX//DTD Taxonomic Treatment Publishing DTD v0 20100105//EN" "tax-treatment-NSO.dtd">
<tp:taxon-treatment xmlns:tp="http://www.plazi.org/taxpub"><tp:treatment-meta><mixed-citation publication-type="journal"><person-group><name><surname>Fedorenko</surname><given-names>Dmitry N.</given-names></name></person-group><article-title>New or little-known species of the genus <italic>Amphimenes</italic> Bates, 1873 (Coleoptera, Carabidae, Lebiinae) from Vietnam</article-title><source>Zookeys</source><day>29</day><month>10</month><year>2010</year><volume>2010</volume><issue>65</issue><fpage>17</fpage><lpage>50</lpage><pub-id pub-id-type="doi">10.3897/zookeys.65.503</pub-id></mixed-citation></tp:treatment-meta><tp:nomenclature><label>4.</label><tp:taxon-name>
                        <tp:taxon-name-part taxon-name-part-type="genus">Amphimenes</tp:taxon-name-part>
                        <tp:taxon-name-part taxon-name-part-type="species">gracilis</tp:taxon-name-part>
                    <object-id xmlns:xlink="http://www.w3.org/1999/xlink" xlink:type="simple">urn:lsid:zoobank.org:act:20B09C47-FD2D-4254-A14F-9449C4E56315</object-id>
                    </tp:taxon-name><tp:taxon-authority>Fedorenko</tp:taxon-authority><tp:taxon-status xmlns:xlink="http://www.w3.org/1999/xlink" xlink:type="simple">sp. n.</tp:taxon-status><xref ref-type="fig" rid="F3">Figs 7</xref><xref ref-type="fig" rid="F9">21</xref><xref ref-type="fig" rid="F11">30</xref><xref ref-type="fig" rid="F13">39</xref></tp:nomenclature><tp:treatment-sec sec-type="Description"><title>Description.</title><p>Almost identical to the previous species, except for as follows. Body, on average, smaller, 6.4–7.5/6.2–7.3 mm long, 2.6–3.0 mm wide. Legs and antennae paler, reddish-yellow. Cross-striated sculpture denser and coarser, especially so at elytral base. Pronotum narrower, 1.29–1.42 (mean 1.37) times as wide as long, 1.35–1.50 (mean 1.40) times as wide as head. Elytra 1.40–1.50 (mean 1.45) times as long as wide, 1.56–1.72 (mean 1.66) times as wide as pronotum. Elytral striae deeper, inner four intervals more or less convex behind the middle; disc without wide and shallow depression between D2 and stria 6. Metepisternum shorter, 1.35–1.43 times as long as wide.</p><p>Penis (<xref ref-type="fig" rid="F9">Figs 21</xref>, <xref ref-type="fig" rid="F11">30</xref>, <xref ref-type="fig" rid="F13">39</xref>) similar to those of <tp:taxon-name>Amphimenes bidoupensis</tp:taxon-name> and especially <tp:taxon-name>Amphimenes montanus </tp:taxon-name>both in shape and structure, but a little more robust, with apical lamella much shorter, as well as dorsolateral carina longer and much stronger, especially so basally where it forms a prominent knob.</p></tp:treatment-sec><tp:treatment-sec sec-type="Material"><title>Material.</title><p>Holotype ♂ (ZISP) labelled: “N <bold>Vietnam</bold> 40 km / NE of Thai Nguen 20 XII 1962 / leg. O N Kabakov” [handwritten] “HOLOTYPE/…” [red typewritten]. Paratypes (ZISP, SIEE), ♀, same data but 20 XI 1962 [handwritten]; ♂, 3 ♀♀, mountains 50 km / NE of Thai Nguen 300 m [a s l] / 8.2., 10.3.1963 and 16.12.1962 / Kabakov [handwritten micrographs in Russian]; ♂, ♀, [Nghe An Prov.], mountains SW [of] / Quỳ Châu 200 m [a s l] / 11.1. and 15.2.1963 Kabakov [handwritten micrographs in Russian]; ♂, S [of] Quỳ Châu ~300 m [a s l] 17.7.1963 / Kabakov [handwritten in Russian].</p></tp:treatment-sec><tp:treatment-sec sec-type="Type locality"><title>Type locality:</title><p>North Vietnam, 40 km NE of Thai Nguen.</p></tp:treatment-sec><tp:treatment-sec sec-type="Geographic distribution"><title>Geographic distribution.</title><p>Known only from the above two localities. Occurring at lower altitudes (~200–500 m a s l.) than do <tp:taxon-name>Amphimenes bidoupensis</tp:taxon-name> or <tp:taxon-name>Amphimenes montanus</tp:taxon-name>, also probably being allopatric with both.</p></tp:treatment-sec><tp:treatment-sec><!--Section generated to contain objects referenced in tp:taxon-treatment.--><fig id="F3" position="float" orientation="portrait"><label>Figures 6–7.</label><caption><p><tp:taxon-name>Amphimenes </tp:taxon-name>spp.: <tp:taxon-name>Amphimenes bidoupensis</tp:taxon-name> sp. n. (<bold>6</bold>) and <tp:taxon-name>Amphimenes gracilis </tp:taxon-name>sp. n. (<bold>7</bold>).</p></caption><graphic xmlns:xlink="http://www.w3.org/1999/xlink" xlink:href="ZooKeys-065-017-g003.jpg" position="float" orientation="portrait" xlink:type="simple"/></fig><fig id="F9" position="float" orientation="portrait"><label>Figures 17–21.</label><caption><p>Genus <tp:taxon-name>Amphimenes</tp:taxon-name>, penis, left lateral aspect: <tp:taxon-name>Amphimenes rugulipennis</tp:taxon-name> (<bold>17</bold>), <tp:taxon-name>Amphimenes maculatus</tp:taxon-name> sp. n. (<bold>18</bold>), <tp:taxon-name>Amphimenes bidoupensis</tp:taxon-name> sp. n. (<bold>19</bold>), <tp:taxon-name>Amphimenes montanus</tp:taxon-name> sp. n. (<bold>20</bold>), <tp:taxon-name>Amphimenes gracilis </tp:taxon-name>sp. n. (<bold>21</bold>); <italic>dc</italic>, dorsal carina.</p></caption><graphic xmlns:xlink="http://www.w3.org/1999/xlink" xlink:href="ZooKeys-065-017-g009.jpg" position="float" orientation="portrait" xlink:type="simple"/></fig><fig id="F11" position="float" orientation="portrait"><label>Figures 26–30.</label><caption><p>Genus <tp:taxon-name>Amphimenes</tp:taxon-name>, penis, right dorsolateral aspect: <tp:taxon-name>Amphimenes rugulipennis</tp:taxon-name> (<bold>26</bold>), <tp:taxon-name>Amphimenes maculatus</tp:taxon-name> sp. n. (<bold>27</bold>), <tp:taxon-name>Amphimenes bidoupensis</tp:taxon-name> sp. n. (<bold>28</bold>), <tp:taxon-name>Amphimenes montanus</tp:taxon-name> sp. n. (<bold>29</bold>), <tp:taxon-name>Amphimenes gracilis </tp:taxon-name>sp. n. (<bold>30</bold>).</p></caption><graphic xmlns:xlink="http://www.w3.org/1999/xlink" xlink:href="ZooKeys-065-017-g011.jpg" position="float" orientation="portrait" xlink:type="simple"/></fig><fig id="F13" position="float" orientation="portrait"><label>Figures 35–39.</label><caption><p>Genus <tp:taxon-name>Amphimenes</tp:taxon-name>, penis, ventral aspect: <tp:taxon-name>Amphimenes rugulipennis</tp:taxon-name> (<bold>35</bold>), <tp:taxon-name>Amphimenes maculatus</tp:taxon-name> sp. n. (<bold>36</bold>), <tp:taxon-name>Amphimenes bidoupensis</tp:taxon-name> sp. n. (<bold>37</bold>), <tp:taxon-name>Amphimenes montanus</tp:taxon-name> sp. n. (<bold>38</bold>), <tp:taxon-name>Amphimenes gracilis </tp:taxon-name>sp. n. (<bold>39</bold>).</p></caption><graphic xmlns:xlink="http://www.w3.org/1999/xlink" xlink:href="ZooKeys-065-017-g013.jpg" position="float" orientation="portrait" xlink:type="simple"/></fig></tp:treatment-sec></tp:taxon-treatment>
