# Supplementary material for: New or little-known species of the genus Amphimenes Bates, 1873 (Coleoptera, Carabidae, Lebiinae) from Vietnam
Source: Zookeys. 2010 Oct 29;(65):17–50. doi: 10.3897/zookeys.65.503 (PMC3088413; doi:10.3897/zookeys.65.503)
Supplement: XML Treatment for Amphimenes montanus [file zookeys.65.503-treatment6.xml]

<!DOCTYPE tp:taxon-treatment
  PUBLIC "-//TaxonX//DTD Taxonomic Treatment Publishing DTD v0 20100105//EN" "tax-treatment-NSO.dtd">
<tp:taxon-treatment xmlns:tp="http://www.plazi.org/taxpub"><tp:treatment-meta><mixed-citation publication-type="journal"><person-group><name><surname>Fedorenko</surname><given-names>Dmitry N.</given-names></name></person-group><article-title>New or little-known species of the genus <italic>Amphimenes</italic> Bates, 1873 (Coleoptera, Carabidae, Lebiinae) from Vietnam</article-title><source>Zookeys</source><day>29</day><month>10</month><year>2010</year><volume>2010</volume><issue>65</issue><fpage>17</fpage><lpage>50</lpage><pub-id pub-id-type="doi">10.3897/zookeys.65.503</pub-id></mixed-citation></tp:treatment-meta><tp:nomenclature><label>5.</label><tp:taxon-name>
                        <tp:taxon-name-part taxon-name-part-type="genus">Amphimenes</tp:taxon-name-part>
                        <tp:taxon-name-part taxon-name-part-type="species">montanus</tp:taxon-name-part>
                    <object-id xmlns:xlink="http://www.w3.org/1999/xlink" xlink:type="simple">urn:lsid:zoobank.org:act:C04A0BD7-7B94-4B51-BF94-131781AB9516</object-id>
                    </tp:taxon-name><tp:taxon-authority>Fedorenko</tp:taxon-authority><tp:taxon-status xmlns:xlink="http://www.w3.org/1999/xlink" xlink:type="simple">sp. n.</tp:taxon-status><xref ref-type="fig" rid="F4">Figs 8</xref><xref ref-type="fig" rid="F9">20</xref><xref ref-type="fig" rid="F11">29</xref><xref ref-type="fig" rid="F13">38</xref></tp:nomenclature><tp:treatment-sec sec-type="Description"><title>Description.</title><p>Body length 6.7–7.8/6.5–7.6 mm, width 2.5–3.2 mm. Same coloured as <tp:taxon-name>Amphimenes bidoupensis</tp:taxon-name> but a little darker, with femora more strongly infuscate except at apices.</p><p>Eyes prominent to slightly reduced in size and a little flattened; posterior supraorbital seta situated slightly behind eye back margin. Antennae long, 3rd antennomere 1.58–1.70 times as long as 2nd, 8th 2.0–2.22 times as long as wide.</p><p>Pronotum 1.30–1.44 times as wide as long, 1.49–1.57 times as wide as head, weakly contracted basad, with side margin almost straight between antero- and posterolateral setigerous pores, hind angles subrectangular but rounded apically. Base medial<!--PageBreak--> part distinctly convex backwards, with a very shallow border, especially so at middle. Mid-line rather shallow throughout and shortly deeper where adjoining transverse basal depression; latter separated from disc convexity; lateral basal foveae weak. Paramedian foveae shallow but distinct.</p><p>Elytra same as in <tp:taxon-name>Amphimenes bidoupensis</tp:taxon-name>, 1.43–1.50 times as long as wide, and 1.51–1.55 times as wide as pronotum, with no depression between D2 and stria 6. D1/EL=0.22–0.25, D2/EL=0.65–0.75, D3/EL=0.91–0.95. Mesepisternum 1.38–1.42 times as long as wide.</p><p>Last tarsomere with two pairs of ventral setae. Male profemur without ventral tubercle.</p><p>Penis (<xref ref-type="fig" rid="F9">Figs 20</xref>, <xref ref-type="fig" rid="F11">29</xref>, <xref ref-type="fig" rid="F13">38</xref>) similar to that of <tp:taxon-name>Amphimenes bidoupensis</tp:taxon-name>, but apical lamella longer, dorsolateral carina less developed basally, and endophallus of different structure.</p><fig id="F4" position="float" orientation="portrait"><label>Figures 8–9.</label><caption><p><tp:taxon-name>Amphimenes </tp:taxon-name>spp.: <tp:taxon-name>Amphimenes montanus</tp:taxon-name> sp. n. (<bold>8</bold>) and <tp:taxon-name>Amphimenes giganteus</tp:taxon-name> sp. n. (<bold>7</bold>).</p></caption><graphic xmlns:xlink="http://www.w3.org/1999/xlink" xlink:href="ZooKeys-065-017-g004.jpg" position="float" orientation="portrait" xlink:type="simple"/></fig></tp:treatment-sec><tp:treatment-sec sec-type="Diagnosis"><title>Diagnosis.</title><p>Distinctive features see under <tp:taxon-name>Amphimenes bidoupensis</tp:taxon-name> and in the key.</p></tp:treatment-sec><tp:treatment-sec sec-type="Material"><title>Material.</title><p>Holotype ♀ (ZISP), labelled: “<bold>Vietnam</bold>, mountains / at Sa Pa, 1600–2000m [a s l]/ 8.8.1962 Kabakov” “HOLOTYPE/…” [red typewritten]. Paratypes: ♀ <!--PageBreak-->(ZISP), same data; ♂ (ZISP), Fansipan Mts. / 2200 m [a s l] 25.5.1963 Kabakov [all labels being handwritten micrographs in Russian]; ♂ (SIEE), “N Vietnam, Lao Cai Prov. / Hoang Lien Son Mt. Ridge / env. Fansipan Mt., Tram Ton / h=1950–2100 [m a s l] / 15–30.VII.2007 / leg. D Fedorenko.</p></tp:treatment-sec><tp:treatment-sec sec-type="Type locality"><title>Type locality:</title><p>North Vietnam, Lao Cai Province, env. Sa Pa.</p></tp:treatment-sec><tp:treatment-sec sec-type="Geographic distribution"><title>Geographic distribution.</title><p>Known from type locality only.</p></tp:treatment-sec><tp:treatment-sec><!--Section generated to contain objects referenced in tp:taxon-treatment.--><fig id="F9" position="float" orientation="portrait"><label>Figures 17–21.</label><caption><p>Genus <tp:taxon-name>Amphimenes</tp:taxon-name>, penis, left lateral aspect: <tp:taxon-name>Amphimenes rugulipennis</tp:taxon-name> (<bold>17</bold>), <tp:taxon-name>Amphimenes maculatus</tp:taxon-name> sp. n. (<bold>18</bold>), <tp:taxon-name>Amphimenes bidoupensis</tp:taxon-name> sp. n. (<bold>19</bold>), <tp:taxon-name>Amphimenes montanus</tp:taxon-name> sp. n. (<bold>20</bold>), <tp:taxon-name>Amphimenes gracilis </tp:taxon-name>sp. n. (<bold>21</bold>); <italic>dc</italic>, dorsal carina.</p></caption><graphic xmlns:xlink="http://www.w3.org/1999/xlink" xlink:href="ZooKeys-065-017-g009.jpg" position="float" orientation="portrait" xlink:type="simple"/></fig><fig id="F11" position="float" orientation="portrait"><label>Figures 26–30.</label><caption><p>Genus <tp:taxon-name>Amphimenes</tp:taxon-name>, penis, right dorsolateral aspect: <tp:taxon-name>Amphimenes rugulipennis</tp:taxon-name> (<bold>26</bold>), <tp:taxon-name>Amphimenes maculatus</tp:taxon-name> sp. n. (<bold>27</bold>), <tp:taxon-name>Amphimenes bidoupensis</tp:taxon-name> sp. n. (<bold>28</bold>), <tp:taxon-name>Amphimenes montanus</tp:taxon-name> sp. n. (<bold>29</bold>), <tp:taxon-name>Amphimenes gracilis </tp:taxon-name>sp. n. (<bold>30</bold>).</p></caption><graphic xmlns:xlink="http://www.w3.org/1999/xlink" xlink:href="ZooKeys-065-017-g011.jpg" position="float" orientation="portrait" xlink:type="simple"/></fig><fig id="F13" position="float" orientation="portrait"><label>Figures 35–39.</label><caption><p>Genus <tp:taxon-name>Amphimenes</tp:taxon-name>, penis, ventral aspect: <tp:taxon-name>Amphimenes rugulipennis</tp:taxon-name> (<bold>35</bold>), <tp:taxon-name>Amphimenes maculatus</tp:taxon-name> sp. n. (<bold>36</bold>), <tp:taxon-name>Amphimenes bidoupensis</tp:taxon-name> sp. n. (<bold>37</bold>), <tp:taxon-name>Amphimenes montanus</tp:taxon-name> sp. n. (<bold>38</bold>), <tp:taxon-name>Amphimenes gracilis </tp:taxon-name>sp. n. (<bold>39</bold>).</p></caption><graphic xmlns:xlink="http://www.w3.org/1999/xlink" xlink:href="ZooKeys-065-017-g013.jpg" position="float" orientation="portrait" xlink:type="simple"/></fig></tp:treatment-sec></tp:taxon-treatment>
