# Supplementary material for: New or little-known species of the genus Amphimenes Bates, 1873 (Coleoptera, Carabidae, Lebiinae) from Vietnam
Source: Zookeys. 2010 Oct 29;(65):17–50. doi: 10.3897/zookeys.65.503 (PMC3088413; doi:10.3897/zookeys.65.503)
Supplement: XML Treatment for Amphimenes giganteus [file zookeys.65.503-treatment7.xml]

<!DOCTYPE tp:taxon-treatment
  PUBLIC "-//TaxonX//DTD Taxonomic Treatment Publishing DTD v0 20100105//EN" "tax-treatment-NSO.dtd">
<tp:taxon-treatment xmlns:tp="http://www.plazi.org/taxpub"><tp:treatment-meta><mixed-citation publication-type="journal"><person-group><name><surname>Fedorenko</surname><given-names>Dmitry N.</given-names></name></person-group><article-title>New or little-known species of the genus <italic>Amphimenes</italic> Bates, 1873 (Coleoptera, Carabidae, Lebiinae) from Vietnam</article-title><source>Zookeys</source><day>29</day><month>10</month><year>2010</year><volume>2010</volume><issue>65</issue><fpage>17</fpage><lpage>50</lpage><pub-id pub-id-type="doi">10.3897/zookeys.65.503</pub-id></mixed-citation></tp:treatment-meta><tp:nomenclature><label>6.</label><tp:taxon-name>
                        <tp:taxon-name-part taxon-name-part-type="genus">Amphimenes</tp:taxon-name-part>
                        <tp:taxon-name-part taxon-name-part-type="species">giganteus</tp:taxon-name-part>
                    <object-id xmlns:xlink="http://www.w3.org/1999/xlink" xlink:type="simple">urn:lsid:zoobank.org:act:BD4D1F20-C36F-44AB-9163-F8BDC5F5124B</object-id>
                    </tp:taxon-name><tp:taxon-authority>Fedorenko</tp:taxon-authority><tp:taxon-status xmlns:xlink="http://www.w3.org/1999/xlink" xlink:type="simple">sp. n.</tp:taxon-status><xref ref-type="fig" rid="F4">Figs 9</xref><xref ref-type="fig" rid="F10">22</xref><xref ref-type="fig" rid="F12">31</xref><xref ref-type="fig" rid="F14">40</xref></tp:nomenclature><tp:treatment-sec sec-type="Description"><title>Description.</title><p>Body length 8.5–10.6/8.3–10.2 mm, width 3.2–4.1 mm. Dorsum black, mouthparts and antennae red, clypeus and labrum mostly brown; reflexed side margin of pronotum dark brown to reddish-brown, that of elytra translucent reddish at the very base only. Gula brownish-red. Tarsi and tibiae, latter all along or apically, as well as all trochanters and procoxa red or brownish-red. Antennae often infuscated toward apex to brownish-red.</p><p>Eyes rather small and slightly flattened, a little longer than tempora; these smoothly extending into neck in dorsal view; posterior supraorbital seta situated about 1/3<!--PageBreak--> distance between eye back margin and pronotal front margin. Frontal foveae fairly deep and reaching level to eye front margin. Antennae very long, surpassing pronotal base by last three or more joints, 3rd antennomere 1.88–2.05 (mean 1.95) times as long as 2nd, 8th 2.73–3.36 (mean 3.11) times as long as wide.</p><p>Pronotum subcordate, 1.18–1.26 (mean 1.22) times as wide as long, 1.37–1.49 (mean 1.43) times as wide as head, conspicuously sinuate before hind angles, with front angles pointed and approaching neck; hind angles very obtuse and strongly sloping forward. Base medial part weakly convex backward, often almost straight, with a very shallow border not extended to lateral lobes. Disc rather flat, mid-line superficial throughout its length and weakly separated from transverse basal depression, lateral basal foveae weak, each usually almost extended to anterior margin as a very shallow submarginal depression parallel to side margin. Paramedian foveae lengthwise, very shallow to indistinct.</p><p>Elytra elliptic, 1.41–1.48 (mean 1.45) times as long as wide, 1.49–1.69 (mean 1.60) times as wide as pronotum, broadest at about middle, with shoulders strongly rounded from nearly indistinct base; apical truncature strongly sinuate between protruding outer angles and a pointed apex; latter entire or divided at the very tip. D1/EL=0.10–0.14 (mean 0.13), D2/EL=0.61–0.76 (mean 0.70), D3/EL=0.90–0.98 (mean 0.94). Three or four inner striae weaker at base, prescutellary stria very weak to obsolete. Metepisternum very short, 0.96–1.0 times as long as wide.</p><p>Proximal pair of ventral setae on last tarsomere rudimentary or absent. Male profemur without ventral tubercle.</p><p>Penis (<xref ref-type="fig" rid="F10">Figs 22</xref>, <xref ref-type="fig" rid="F12">31</xref>, <xref ref-type="fig" rid="F14">40</xref>) long, narrow, weakly arcuate in lateral view and abruptly curved to the right behind the middle in dorsal view; apical lamella large, long, parallel-sided, widely rounded apically; apical orifice rounded; both ventral striae and microsculpture absent.</p></tp:treatment-sec><tp:treatment-sec sec-type="Diagnosis"><title>Diagnosis.</title><p>The present species is easily recognizable among the other congeners by the combination of the large and wingless body, protruding outer angles of the elytral apical truncature, peculiar formula of discal setae, and other characters specified above.</p></tp:treatment-sec><tp:treatment-sec sec-type="Material"><title>Material.</title><p>Holotype ♂ (ZMMU) labelled: “S[outh] <bold>Vietnam</bold>, Lam Dong Prov. / Bi Doup – Nui Ba [Nature] Reserve / env. Long Lanh / 12°07'N 108°39'44"E / Bi Doup Mt., N. slope / h=1700–1900 m [a s l] / 12.IV.2008 / leg. D Fedorenko” [typewritten] “HOLOTYPE/…” [red typewritten]. Paratypes (ZISP, SIEE), 9 ♂♂, 9 ♀♀, same data but: 10. and 16.IV.2008, 3. and 6.V.2009; 12°11'N 108°42'E, 4 km SSE of Hon Giao Mt., h=1500–1700 m [a s l], 2–3.IV.2008 and 29.IV.2009; 12°10'44"N 108°40'44"E, h=1400–1600 m [a s l], 30.III–21 (Fedorenko).</p></tp:treatment-sec><tp:treatment-sec sec-type="Type locality"><title>Type locality:</title><p>Vietnam, Lam Dong Province, Bi Doup Mt, 12°07'N 108°39'44"E.</p></tp:treatment-sec><tp:treatment-sec sec-type="Geographic distribution"><title>Geographic distribution.</title><p>Known from type locality only.</p></tp:treatment-sec><tp:treatment-sec sec-type="Life history"><title>Life history.</title><p>The species is common all over its type locality, where it occurs under fallen deadwood or in its larger open cavities; it has occasionally been found under the exfoliating bark of standing dead trees, sometimes together with <tp:taxon-name>Amphimenes bidoupensis</tp:taxon-name>.</p></tp:treatment-sec><tp:treatment-sec><!--Section generated to contain objects referenced in tp:taxon-treatment.--><fig id="F4" position="float" orientation="portrait"><label>Figures 8–9.</label><caption><p><tp:taxon-name>Amphimenes </tp:taxon-name>spp.: <tp:taxon-name>Amphimenes montanus</tp:taxon-name> sp. n. (<bold>8</bold>) and <tp:taxon-name>Amphimenes giganteus</tp:taxon-name> sp. n. (<bold>7</bold>).</p></caption><graphic xmlns:xlink="http://www.w3.org/1999/xlink" xlink:href="ZooKeys-065-017-g004.jpg" position="float" orientation="portrait" xlink:type="simple"/></fig><fig id="F10" position="float" orientation="portrait"><label>Figures 22–25.</label><caption><p>Genus <tp:taxon-name>Amphimenes</tp:taxon-name>, penis, left lateral aspect: <tp:taxon-name>Amphimenes giganteus</tp:taxon-name> sp. n. (<bold>22</bold>), <tp:taxon-name>Amphimenes medius</tp:taxon-name> sp. n. (<bold>23</bold>), <tp:taxon-name>Amphimenes reflexicollis </tp:taxon-name>sp. n. (<bold>24</bold>), <tp:taxon-name>Amphimenes planicollis</tp:taxon-name> sp. n. (<bold>25</bold>).</p></caption><graphic xmlns:xlink="http://www.w3.org/1999/xlink" xlink:href="ZooKeys-065-017-g010.jpg" position="float" orientation="portrait" xlink:type="simple"/></fig><fig id="F12" position="float" orientation="portrait"><label>Figures 31–34.</label><caption><p>Genus <tp:taxon-name>Amphimenes</tp:taxon-name>, penis, right dorsolateral aspect: <tp:taxon-name>Amphimenes giganteus</tp:taxon-name> sp. n. (<bold>31</bold>), <tp:taxon-name>Amphimenes medius</tp:taxon-name> sp. n. (<bold>32</bold>), <tp:taxon-name>Amphimenes reflexicollis </tp:taxon-name>sp. n. (<bold>33</bold>), <tp:taxon-name>Amphimenes planicollis</tp:taxon-name> sp. n. (<bold>34</bold>).</p></caption><graphic xmlns:xlink="http://www.w3.org/1999/xlink" xlink:href="ZooKeys-065-017-g012.jpg" position="float" orientation="portrait" xlink:type="simple"/></fig><fig id="F14" position="float" orientation="portrait"><label>Figures 40–43.</label><caption><p>Genus <tp:taxon-name>Amphimenes</tp:taxon-name>, penis, ventral aspect: <tp:taxon-name>Amphimenes giganteus</tp:taxon-name> sp. n. (<bold>40</bold>), <tp:taxon-name>Amphimenes medius</tp:taxon-name> sp. n. (<bold>41</bold>), <tp:taxon-name>Amphimenes reflexicollis </tp:taxon-name>sp. n. (<bold>42</bold>), <tp:taxon-name>Amphimenes planicollis</tp:taxon-name> sp. n. (<bold>43</bold>).</p></caption><graphic xmlns:xlink="http://www.w3.org/1999/xlink" xlink:href="ZooKeys-065-017-g014.jpg" position="float" orientation="portrait" xlink:type="simple"/></fig></tp:treatment-sec></tp:taxon-treatment>
