# Supplementary material for: New or little-known species of the genus Amphimenes Bates, 1873 (Coleoptera, Carabidae, Lebiinae) from Vietnam
Source: Zookeys. 2010 Oct 29;(65):17–50. doi: 10.3897/zookeys.65.503 (PMC3088413; doi:10.3897/zookeys.65.503)
Supplement: XML Treatment for Amphimenes medius [file zookeys.65.503-treatment8.xml]

<!DOCTYPE tp:taxon-treatment
  PUBLIC "-//TaxonX//DTD Taxonomic Treatment Publishing DTD v0 20100105//EN" "tax-treatment-NSO.dtd">
<tp:taxon-treatment xmlns:tp="http://www.plazi.org/taxpub"><tp:treatment-meta><mixed-citation publication-type="journal"><person-group><name><surname>Fedorenko</surname><given-names>Dmitry N.</given-names></name></person-group><article-title>New or little-known species of the genus <italic>Amphimenes</italic> Bates, 1873 (Coleoptera, Carabidae, Lebiinae) from Vietnam</article-title><source>Zookeys</source><day>29</day><month>10</month><year>2010</year><volume>2010</volume><issue>65</issue><fpage>17</fpage><lpage>50</lpage><pub-id pub-id-type="doi">10.3897/zookeys.65.503</pub-id></mixed-citation></tp:treatment-meta><tp:nomenclature><label>7.</label><tp:taxon-name>
                        <tp:taxon-name-part taxon-name-part-type="genus">Amphimenes</tp:taxon-name-part>
                        <tp:taxon-name-part taxon-name-part-type="species">medius</tp:taxon-name-part>
                    <object-id xmlns:xlink="http://www.w3.org/1999/xlink" xlink:type="simple">urn:lsid:zoobank.org:act:EC986E90-E692-4AB5-B330-01420B047325</object-id>
                    </tp:taxon-name><tp:taxon-authority>Fedorenko</tp:taxon-authority><tp:taxon-status xmlns:xlink="http://www.w3.org/1999/xlink" xlink:type="simple">sp. n.</tp:taxon-status><xref ref-type="fig" rid="F5">Figs 10</xref><xref ref-type="fig" rid="F10">23</xref><xref ref-type="fig" rid="F12">32</xref><xref ref-type="fig" rid="F14">41</xref></tp:nomenclature><tp:treatment-sec sec-type="Description"><title>Description.</title><p>Body length 5.7–7.2/5.5–7.0 mm, width 2.2–2.9 mm. Same coloured as <tp:taxon-name>Amphimenes giganteus</tp:taxon-name>, but a little paler: dorsum black, more rarely dark brown, often with head and pronotum a little paler; clypeus and labrum brown or reddish-brown; mouthparts, antennae and legs red; underside and femora, latter except at extremities, infuscated to dark brown; reflexed side margin of pronotum brownish-red; gula reddish, epipleura brownish.</p><p>Eyes rather small and flattened, a little longer than tempora; these smoothly extending into neck in dorsal view; posterior supraorbital seta situated level to about 1/3 distance between eye back margin and pronotal front margin. Frontal foveae shallow. Antennae moderately long, surpassing pronotal base by approximately last joint only, 3rd antennomere 1.40–1.58 (mean 1.47) times as long as 2nd, 8th 1.89–2.09 (mean 1.97) and 1.86–1.98 (mean 1.91) times as long as wide in males and females, respectively.</p><p>Pronotum 1.18–1.29 (mean 1.24) times as wide as long, 1.52–1.71 (mean 1.63) times as wide as head, with front angles protruding but slightly rounded apically and remote from neck; reflexed side margin narrow, especially so anteriorly, indistinctly sinuate or straight before hind angles. Base medial part weakly convex backwards, as wide as lateral lobes, these surpassing medial part and rather strongly rounded so that hind angles almost indistinct; basal border shallow and disappearing at about middle of lateral lobe. Mid-line superficial, not or hardly deeper basad, shortly deeper where adjoining basal transverse depression, latter very short, weakly to distinctly separated from a very convex disc, lateral basal foveae weak, without forward extensions along side margin. Paramedian foveae mostly indistinct.</p><p>Elytra widely oval, 1.35–1.41 (mean 1.37) times as long as wide, 1.43–1.54 (mean 1.50) times as wide as pronotum, rather strongly to (sometimes) poorly rounded on sides, broadest at about middle, with shoulders strongly rounded starting from a straight and wide base; apical truncature hardly sinuate between a rounded outer angle and a pointed apex. Discal setigerous pores two: D1/EL=0.10–0.14 (mean 0.12), D3/EL=0.91–0.95 (mean 0.93). Two or three inner striae weaker at base. Metepisternum very short, 0.86–0.89 as long as wide.</p><p>Last tarsomere with distal pair of ventral setae only. Basal third of male profemur with a distinct but wide and obtuse ventral tubercle.</p><p>Penis (<xref ref-type="fig" rid="F10">Figs 23</xref>, <xref ref-type="fig" rid="F12">32</xref>, <xref ref-type="fig" rid="F14">41</xref>) triangular in ventral view, strongly twisted to the right before apex, resulting in apical orifice of almost ventral position; apical lamella large subtriangular, with a rounded tip.</p><fig id="F5" position="float" orientation="portrait"><label>Figures 10–11.</label><caption><p><tp:taxon-name>Amphimenes </tp:taxon-name>spp.: <tp:taxon-name>Amphimenes medius</tp:taxon-name> sp. n. (<bold>10</bold>) and <tp:taxon-name>Amphimenes minutus </tp:taxon-name>sp. n. (<bold>11</bold>).</p></caption><graphic xmlns:xlink="http://www.w3.org/1999/xlink" xlink:href="ZooKeys-065-017-g005.jpg" position="float" orientation="portrait" xlink:type="simple"/></fig></tp:treatment-sec><tp:treatment-sec sec-type="Diagnosis"><title>Diagnosis.</title><p>Easily recognizable chiefly by the combination of the medium-sized body, D1+D3 formula of discal setae, absent wings, etc. It differs well from <tp:taxon-name>Amphimenes minutus</tp:taxon-name> in the stouter body, less strongly reduced eyes and longer antennae.<!--PageBreak--></p></tp:treatment-sec><tp:treatment-sec sec-type="Material"><title>Material.</title><p>Holotype ♂ (ZMMU) labelled: “S[outh] <bold>Vietnam</bold>, Lam Dong Prov. / Bi Doup – Nui Ba [Nature] Reserve / env. Long Lanh / 12°10'44"N 108°40'44"E / h=1400–1600 m [a s l], 14–15.IV.2008 / leg. D Fedorenko” [typewritten] “HOLOTYPE/…” [red typewritten]. Paratypes (ZMMU, ZISP, SIEE), 20 ♂♂, 5 ♀♀: same data but different dates between 31.III. and 18.IV.2008, 7.V.2009; 12°11'N 108°42'E, 4 km SSE of Hon Giao Mt., h=1500–1700 m [a s l], 8.V.2009; 12°07'N 108°39'44"E, Bi Doup Mt., N. slope, h=1700–1900 m [a s l], 16.IV.2008, 3., 6. or 9.V.2009 (Fedorenko).</p></tp:treatment-sec><tp:treatment-sec sec-type="Type locality"><title>Type locality:</title><p>Vietnam, Lam Dong Province, Bi Doup – Nui Ba Nature Reserve, 12°10'44"N 108°40'44"E.</p></tp:treatment-sec><tp:treatment-sec sec-type="Geographic distribution"><title>Geographic distribution.</title><p>Known from type locality only.</p></tp:treatment-sec><tp:treatment-sec sec-type="Life history"><title>Life history.</title><p>Showing the same habits as <tp:taxon-name>Amphimenes giganteus</tp:taxon-name>, but never occurring under bark. The species also penetrates into rotten wood where (on Mt Bi Doup) it has been taken together with <tp:taxon-name>Amphimenes minutus</tp:taxon-name>.</p></tp:treatment-sec><tp:treatment-sec><!--Section generated to contain objects referenced in tp:taxon-treatment.--><fig id="F10" position="float" orientation="portrait"><label>Figures 22–25.</label><caption><p>Genus <tp:taxon-name>Amphimenes</tp:taxon-name>, penis, left lateral aspect: <tp:taxon-name>Amphimenes giganteus</tp:taxon-name> sp. n. (<bold>22</bold>), <tp:taxon-name>Amphimenes medius</tp:taxon-name> sp. n. (<bold>23</bold>), <tp:taxon-name>Amphimenes reflexicollis </tp:taxon-name>sp. n. (<bold>24</bold>), <tp:taxon-name>Amphimenes planicollis</tp:taxon-name> sp. n. (<bold>25</bold>).</p></caption><graphic xmlns:xlink="http://www.w3.org/1999/xlink" xlink:href="ZooKeys-065-017-g010.jpg" position="float" orientation="portrait" xlink:type="simple"/></fig><fig id="F12" position="float" orientation="portrait"><label>Figures 31–34.</label><caption><p>Genus <tp:taxon-name>Amphimenes</tp:taxon-name>, penis, right dorsolateral aspect: <tp:taxon-name>Amphimenes giganteus</tp:taxon-name> sp. n. (<bold>31</bold>), <tp:taxon-name>Amphimenes medius</tp:taxon-name> sp. n. (<bold>32</bold>), <tp:taxon-name>Amphimenes reflexicollis </tp:taxon-name>sp. n. (<bold>33</bold>), <tp:taxon-name>Amphimenes planicollis</tp:taxon-name> sp. n. (<bold>34</bold>).</p></caption><graphic xmlns:xlink="http://www.w3.org/1999/xlink" xlink:href="ZooKeys-065-017-g012.jpg" position="float" orientation="portrait" xlink:type="simple"/></fig><fig id="F14" position="float" orientation="portrait"><label>Figures 40–43.</label><caption><p>Genus <tp:taxon-name>Amphimenes</tp:taxon-name>, penis, ventral aspect: <tp:taxon-name>Amphimenes giganteus</tp:taxon-name> sp. n. (<bold>40</bold>), <tp:taxon-name>Amphimenes medius</tp:taxon-name> sp. n. (<bold>41</bold>), <tp:taxon-name>Amphimenes reflexicollis </tp:taxon-name>sp. n. (<bold>42</bold>), <tp:taxon-name>Amphimenes planicollis</tp:taxon-name> sp. n. (<bold>43</bold>).</p></caption><graphic xmlns:xlink="http://www.w3.org/1999/xlink" xlink:href="ZooKeys-065-017-g014.jpg" position="float" orientation="portrait" xlink:type="simple"/></fig></tp:treatment-sec></tp:taxon-treatment>
