# Supplementary material for: New or little-known species of the genus Amphimenes Bates, 1873 (Coleoptera, Carabidae, Lebiinae) from Vietnam
Source: Zookeys. 2010 Oct 29;(65):17–50. doi: 10.3897/zookeys.65.503 (PMC3088413; doi:10.3897/zookeys.65.503)
Supplement: XML Treatment for Amphimenes minutus [file zookeys.65.503-treatment9.xml]

<!DOCTYPE tp:taxon-treatment
  PUBLIC "-//TaxonX//DTD Taxonomic Treatment Publishing DTD v0 20100105//EN" "tax-treatment-NSO.dtd">
<tp:taxon-treatment xmlns:tp="http://www.plazi.org/taxpub"><tp:treatment-meta><mixed-citation publication-type="journal"><person-group><name><surname>Fedorenko</surname><given-names>Dmitry N.</given-names></name></person-group><article-title>New or little-known species of the genus <italic>Amphimenes</italic> Bates, 1873 (Coleoptera, Carabidae, Lebiinae) from Vietnam</article-title><source>Zookeys</source><day>29</day><month>10</month><year>2010</year><volume>2010</volume><issue>65</issue><fpage>17</fpage><lpage>50</lpage><pub-id pub-id-type="doi">10.3897/zookeys.65.503</pub-id></mixed-citation></tp:treatment-meta><tp:nomenclature><label>8.</label><tp:taxon-name>
                        <tp:taxon-name-part taxon-name-part-type="genus">Amphimenes</tp:taxon-name-part>
                        <tp:taxon-name-part taxon-name-part-type="species">minutus</tp:taxon-name-part>
                    <object-id xmlns:xlink="http://www.w3.org/1999/xlink" xlink:type="simple">urn:lsid:zoobank.org:act:3D264770-BEDF-4258-BE9E-58E9BBB5443D</object-id>
                    </tp:taxon-name><tp:taxon-authority>Fedorenko</tp:taxon-authority><tp:taxon-status xmlns:xlink="http://www.w3.org/1999/xlink" xlink:type="simple">sp. n.</tp:taxon-status><xref ref-type="fig" rid="F5">Fig. 11</xref></tp:nomenclature><tp:treatment-sec sec-type="Description"><title>Description.</title><p>Similar to the preceding species in many characters, especially body colour. The main differences are as follows:</p><p>Body small, 5.3–6.3/5.1–6.0 mm long, 2.0–2.2 mm wide. Eyes very small and flat, about as long as tempora; these very smoothly extending into neck in dorsal view; posterior supraorbital seta situated level to about midway between eye back margin and pronotal front margin. Antennae short, not reaching pronotal base; 3rd antennomere 1.38–1.45 times as long as 2nd, 8th 1.63–1.76 times as long as wide. Pronotum longer, 1.13–1.15 times as wide as long, 1.44–1.47 times as wide as head, much less convex in posterior half. Base straight, with medial part wide and almost inseparable from lateral lobes. Mid-line superficial throughout its length, basal transverse depression weakly separated from disc convexity, lateral basal foveae longitudinal and rather distinct, somewhat extended forward as very shallow depressions not reaching level of anterolateral setigerous pore. Paramedian foveae nearly indistinct. Elytra 1.42–1.43 times as long as wide, 1.50–1.55 times as wide as pronotum, with a straight but narrower base; apical truncature a little more strongly sinuate, with a slightly more protruding outer angle. Formula of discal setae seems to be D1+D3, both setae being in anterior and posterior position, respectively: D1/EL=0.12–0.14, D3/EL=0.93–0.95. Yet, two of three specimens of the type series show either an unilateral setigerous pore (“D2”/EL=0.27) situated just posterior to D1 or such an additional pore (“D2”/EL=0.33) on right elytron combined with only one anterior pore of similar position on left elytron (“D1”=0.23). Metepisternum very short, 0.9–0.97 times as long as wide.</p></tp:treatment-sec><tp:treatment-sec sec-type="Diagnosis"><title>Diagnosis.</title><p>The present species is easily recognizable by the combination of the small, slender and wingless body, peculiar formula of discal setae, strongly reduced eyes and short antennae.</p></tp:treatment-sec><tp:treatment-sec sec-type="Material"><title>Material.</title><p>Holotype ♀ (ZMMU) labelled: “S[outh] <bold>Vietnam</bold>, Lam Dong Prov. / Bi Doup – Nui Ba Nat[ure]. Res[erve]. / 12°07'N 108°39'44"E / Bi Doup Mt., N. slope / h=1700–1900 m [a s l], 6.V.2009 / leg. D Fedorenko” [typewritten] “HOLOTYPE/…” [red typewritten]. Paratypes (SIEE), 2 ♀♀, same data.</p></tp:treatment-sec><tp:treatment-sec sec-type="Type locality"><title>Type locality:</title><p>Vietnam, Lam Dong Province, Bi Doup Mt, 12°07'N 108°39'44"E.</p></tp:treatment-sec><tp:treatment-sec sec-type="Geographic distribution"><title>Geographic distribution.</title><p>Type locality only.</p></tp:treatment-sec><tp:treatment-sec sec-type="Life history"><title>Life history.</title><p>The species is rare and has been caught in rotten wood of a log together with <tp:taxon-name>Amphimenes medius</tp:taxon-name>.</p></tp:treatment-sec><tp:treatment-sec><!--Section generated to contain objects referenced in tp:taxon-treatment.--><fig id="F5" position="float" orientation="portrait"><label>Figures 10–11.</label><caption><p><tp:taxon-name>Amphimenes </tp:taxon-name>spp.: <tp:taxon-name>Amphimenes medius</tp:taxon-name> sp. n. (<bold>10</bold>) and <tp:taxon-name>Amphimenes minutus </tp:taxon-name>sp. n. (<bold>11</bold>).</p></caption><graphic xmlns:xlink="http://www.w3.org/1999/xlink" xlink:href="ZooKeys-065-017-g005.jpg" position="float" orientation="portrait" xlink:type="simple"/></fig></tp:treatment-sec></tp:taxon-treatment>
