# Supplementary material for: New or little-known species of the genus Amphimenes Bates, 1873 (Coleoptera, Carabidae, Lebiinae) from Vietnam
Source: Zookeys. 2010 Oct 29;(65):17–50. doi: 10.3897/zookeys.65.503 (PMC3088413; doi:10.3897/zookeys.65.503)
Supplement: XML Treatment for Amphimenes rufipes [file zookeys.65.503-treatment10.xml]

<!DOCTYPE tp:taxon-treatment
  PUBLIC "-//TaxonX//DTD Taxonomic Treatment Publishing DTD v0 20100105//EN" "tax-treatment-NSO.dtd">
<tp:taxon-treatment xmlns:tp="http://www.plazi.org/taxpub"><tp:treatment-meta><mixed-citation publication-type="journal"><person-group><name><surname>Fedorenko</surname><given-names>Dmitry N.</given-names></name></person-group><article-title>New or little-known species of the genus <italic>Amphimenes</italic> Bates, 1873 (Coleoptera, Carabidae, Lebiinae) from Vietnam</article-title><source>Zookeys</source><day>29</day><month>10</month><year>2010</year><volume>2010</volume><issue>65</issue><fpage>17</fpage><lpage>50</lpage><pub-id pub-id-type="doi">10.3897/zookeys.65.503</pub-id></mixed-citation></tp:treatment-meta><tp:nomenclature><label>9.</label><tp:taxon-name>
                        <tp:taxon-name-part taxon-name-part-type="genus">Amphimenes</tp:taxon-name-part>
                        <tp:taxon-name-part taxon-name-part-type="species">rufipes</tp:taxon-name-part>
                    <object-id xmlns:xlink="http://www.w3.org/1999/xlink" xlink:type="simple">urn:lsid:zoobank.org:act:F8509F62-38C5-4042-9AAD-B3B06282B262</object-id>
                    </tp:taxon-name><tp:taxon-authority>Fedorenko</tp:taxon-authority><tp:taxon-status xmlns:xlink="http://www.w3.org/1999/xlink" xlink:type="simple">sp. n.</tp:taxon-status><xref ref-type="fig" rid="F6">Fig. 12</xref></tp:nomenclature><tp:treatment-sec sec-type="Description"><title>Description.</title><p>Body length 5.0/4.9 mm, width 2.0 mm. Dark brown, with forehead, reflexed side margins of both pronotum and elytra, suture and base of elytra paler, reddish; mouthparts, antennae and legs reddish-yellow; prosternum, notopleura, meso- and metaventrite, base of abdomen medially and elytral epipleura red.</p><p>Eyes rather small and flattened, a little longer than tempora; these smoothly extending into neck in dorsal view, latter broadest among those of other congeners. Frontal foveae very shallow. 3rd antennomere 1.2 times as long as 2nd, 8th 1.22 times as long as wide.</p><p>Pronotum 1.24 times as wide as long, 1.42 times as wide as head, rather strongly convex on disc, broadest before middle, distinctly sinuate before hind angles, front angles protruding; reflexed side margin rather narrow, only a little wider basad. Base medial part weakly convex backwards, much broader than lateral lobes, these slightly rounded posteriorly and increasingly oblique forward, resulting in hind angles very obtuse at apices; basal border obsolete over medial part. Mid-line shallow, hardly deeper before a superficial basal depression; lateral basal foveae indistinct, merging into reflexed side margin. Paramedian foveae represented by two pairs of almost indistinct, very small depressions before and behind middle.</p><p>Elytra widely oval, 1.36 times as long as wide, 1.36 times as wide as pronotum, rather strongly rounded on sides, broadest in apical third, with base very short and shoulders rounded; apical truncature hardly sinuate between distinct but rounded outer angle and a separately rounded apex of each elytron. D3/EL=0.89–0.93. Elytral intervals slightly convex, 6th and 7th subcarinate internally in basal half. Metepisternum very short, 0.82 times as long as wide.</p><fig id="F6" position="float" orientation="portrait"><label>Figure 12.</label><caption><p><tp:taxon-name>Amphimenes rufipes</tp:taxon-name> sp. n.</p></caption><graphic xmlns:xlink="http://www.w3.org/1999/xlink" xlink:href="ZooKeys-065-017-g006.jpg" position="float" orientation="portrait" xlink:type="simple"/></fig></tp:treatment-sec><tp:treatment-sec sec-type="Material"><title>Material.</title><p>Holotype ♀ (ZMMU) labelled: “S[outh] <bold>Vietnam</bold>, Lam Dong Prov. / Bi Doup – Nui Ba Nat[ure]. Res[erve]. / 12°07'N 108°39'44"E / Bi Doup Mt., N. slope / h=1700–1900 m [a s l], 6.V.2009, leg. D Fedorenko” [typewritten] “HOLOTYPE/…” [red typewritten].</p></tp:treatment-sec><tp:treatment-sec sec-type="Type locality"><title>Type locality:</title><p>Vietnam, Lam Dong Province, Bi Doup Mt, 12°07'N 108°39'44"E.</p></tp:treatment-sec><tp:treatment-sec sec-type="Geographic distribution"><title>Geographic distribution.</title><p>Known from type locality only.</p></tp:treatment-sec><tp:treatment-sec sec-type="Life history"><title>Life history.</title><p>The holotype has been taken together with individuals of both previous species.</p></tp:treatment-sec></tp:taxon-treatment>
