# Supplementary material for: New or little-known species of the genus Amphimenes Bates, 1873 (Coleoptera, Carabidae, Lebiinae) from Vietnam
Source: Zookeys. 2010 Oct 29;(65):17–50. doi: 10.3897/zookeys.65.503 (PMC3088413; doi:10.3897/zookeys.65.503)
Supplement: XML Treatment for Amphimenes reflexicollis [file zookeys.65.503-treatment11.xml]

<!DOCTYPE tp:taxon-treatment
  PUBLIC "-//TaxonX//DTD Taxonomic Treatment Publishing DTD v0 20100105//EN" "tax-treatment-NSO.dtd">
<tp:taxon-treatment xmlns:tp="http://www.plazi.org/taxpub"><tp:treatment-meta><mixed-citation publication-type="journal"><person-group><name><surname>Fedorenko</surname><given-names>Dmitry N.</given-names></name></person-group><article-title>New or little-known species of the genus <italic>Amphimenes</italic> Bates, 1873 (Coleoptera, Carabidae, Lebiinae) from Vietnam</article-title><source>Zookeys</source><day>29</day><month>10</month><year>2010</year><volume>2010</volume><issue>65</issue><fpage>17</fpage><lpage>50</lpage><pub-id pub-id-type="doi">10.3897/zookeys.65.503</pub-id></mixed-citation></tp:treatment-meta><tp:nomenclature><label>10.</label><tp:taxon-name>
                        <tp:taxon-name-part taxon-name-part-type="genus">Amphimenes</tp:taxon-name-part>
                        <tp:taxon-name-part taxon-name-part-type="species">reflexicollis</tp:taxon-name-part>
                    <object-id xmlns:xlink="http://www.w3.org/1999/xlink" xlink:type="simple">urn:lsid:zoobank.org:act:27D515F2-DE2B-4BF3-AA51-B263715DD9EB</object-id>
                    </tp:taxon-name><tp:taxon-authority>Fedorenko</tp:taxon-authority><tp:taxon-status xmlns:xlink="http://www.w3.org/1999/xlink" xlink:type="simple">sp. n.</tp:taxon-status><xref ref-type="fig" rid="F7">Figs 13</xref><xref ref-type="fig" rid="F10">24</xref><xref ref-type="fig" rid="F12">33</xref><xref ref-type="fig" rid="F14">42</xref></tp:nomenclature><tp:treatment-sec sec-type="Description"><title>Description.</title><p>Body length 8.5/8.3 mm, width 3.3 mm. Black, with clypeus and labrum reddish-brown, mouthparts, antennae and legs red; femora infuscated to dark brown, except at extremities; reflexed side margins of both pronotum and elytra brownish-red. Underside brown with a little paler elytral epipleura. Head and pronotum with isodiametric granulate microsculpture forming slightly transverse meshes on each side from mid-line of pronotum slightly before and behind the middle of its disc. Elytral microsculpture composed of fine and dense transverse lines, cross-striated sculpture moderately strong and developed throughout.</p><p>Eyes moderately convex, tempora rather smoothly extending into neck in dorsal view; posterior supraorbital seta situated slightly behind level of eye back margin. Frontal foveae shallow. Antennae long, surpassing pronotal base al least by last three joints, 3rd antennomere 1.9 times as long as 2nd, 8th 3.2 times as long as wide.</p><p>Pronotum rather flat, 1.39 times as wide as long, 1.56 times as wide as head, with front angles protruding, strongly and evenly rounded on sides, broadest about at middle, a little narrowing backwards, indistinctly sinuate before obtuse but very distinct hind angles; reflexed side margin wide, especially so basally; this, as well as lateral gutter distinctly though spa s ly punctulate. Base medial part about as wide as lateral lobes, these weakly rounded posteriorly, directed posterodistad and extending beyond medial part; basal border missing. Mid-line moderately deep, slightly deeper at a very shallow transverse basal depression; lateral basal foveae wide, rounded and fairly shallow, each as a shallow depression extending to about middle of pronotum parallel to its side margin. Paramedian foveae longitudinal, shallow, situated before middle.</p><p>Elytra widely oval and fairly convex, 1.47 times as long as wide, 1.52 times as wide as pronotum, broadest at about middle, with shoulders strongly rounded, apical truncature hardly sinuate between rounded posterolateral angles and very narrowly rounded, and thus almost contiguous, apices. Elytral striae deep, intervals convex. D2/EL=0.63–0.65, D3/EL=0.90–0.92. Setigerous pores of umbilicate series uninterrupted or narrowly interrupted medially. Metepisternum 1.02 times as long as wide.</p><p>Last tarsomere with two pairs of ventral setae in hind two leg pairs, but with only apical pair in fore legs. Male mesotrochanter with a weak ventral tubercle looking like a short longitudinal carina.</p><p>Penis (<xref ref-type="fig" rid="F10">Figs 24</xref>, <xref ref-type="fig" rid="F12">33</xref>, <xref ref-type="fig" rid="F14">42</xref>) in ventral view almost straight and a little swollen in apical third, with apical lamella triangular and rounded at tip.</p><fig id="F7" position="float" orientation="portrait"><label>Figures 13–14.</label><caption><p><tp:taxon-name>Amphimenes </tp:taxon-name>spp.: <tp:taxon-name>Amphimenes reflexicollis </tp:taxon-name>sp. n. (<bold>13</bold>) and <tp:taxon-name>Amphimenes planicollis</tp:taxon-name> sp. n. (<bold>14</bold>).</p></caption><graphic xmlns:xlink="http://www.w3.org/1999/xlink" xlink:href="ZooKeys-065-017-g007.jpg" position="float" orientation="portrait" xlink:type="simple"/></fig></tp:treatment-sec><tp:treatment-sec sec-type="Diagnosis"><title>Diagnosis.</title><p>This species is easily recognizable by the combination of the fairly large body, the D2+D3 formula, the absent wings, the peculiar shape and structure of the pronotum, etc.</p></tp:treatment-sec><tp:treatment-sec sec-type="Material"><title>Material.</title><p>Holotype ♂ (ZISP) labelled: “<bold>Vietnam</bold>, Tam Dao Resort, 900 m [a s l.] / 1.7.1962 Kabakov” [handwritten micrograph in Russian] “HOLOTYPE/…” [red typewritten].</p></tp:treatment-sec><tp:treatment-sec sec-type="Type locality"><title>Type locality:</title><p>North Vietnam, Vinh Phuc province, Tam Dao.</p></tp:treatment-sec><tp:treatment-sec sec-type="Geographic distribution"><title>Geographic distribution.</title><p>Known from type locality only.</p></tp:treatment-sec><tp:treatment-sec><!--Section generated to contain objects referenced in tp:taxon-treatment.--><fig id="F10" position="float" orientation="portrait"><label>Figures 22–25.</label><caption><p>Genus <tp:taxon-name>Amphimenes</tp:taxon-name>, penis, left lateral aspect: <tp:taxon-name>Amphimenes giganteus</tp:taxon-name> sp. n. (<bold>22</bold>), <tp:taxon-name>Amphimenes medius</tp:taxon-name> sp. n. (<bold>23</bold>), <tp:taxon-name>Amphimenes reflexicollis </tp:taxon-name>sp. n. (<bold>24</bold>), <tp:taxon-name>Amphimenes planicollis</tp:taxon-name> sp. n. (<bold>25</bold>).</p></caption><graphic xmlns:xlink="http://www.w3.org/1999/xlink" xlink:href="ZooKeys-065-017-g010.jpg" position="float" orientation="portrait" xlink:type="simple"/></fig><fig id="F12" position="float" orientation="portrait"><label>Figures 31–34.</label><caption><p>Genus <tp:taxon-name>Amphimenes</tp:taxon-name>, penis, right dorsolateral aspect: <tp:taxon-name>Amphimenes giganteus</tp:taxon-name> sp. n. (<bold>31</bold>), <tp:taxon-name>Amphimenes medius</tp:taxon-name> sp. n. (<bold>32</bold>), <tp:taxon-name>Amphimenes reflexicollis </tp:taxon-name>sp. n. (<bold>33</bold>), <tp:taxon-name>Amphimenes planicollis</tp:taxon-name> sp. n. (<bold>34</bold>).</p></caption><graphic xmlns:xlink="http://www.w3.org/1999/xlink" xlink:href="ZooKeys-065-017-g012.jpg" position="float" orientation="portrait" xlink:type="simple"/></fig><fig id="F14" position="float" orientation="portrait"><label>Figures 40–43.</label><caption><p>Genus <tp:taxon-name>Amphimenes</tp:taxon-name>, penis, ventral aspect: <tp:taxon-name>Amphimenes giganteus</tp:taxon-name> sp. n. (<bold>40</bold>), <tp:taxon-name>Amphimenes medius</tp:taxon-name> sp. n. (<bold>41</bold>), <tp:taxon-name>Amphimenes reflexicollis </tp:taxon-name>sp. n. (<bold>42</bold>), <tp:taxon-name>Amphimenes planicollis</tp:taxon-name> sp. n. (<bold>43</bold>).</p></caption><graphic xmlns:xlink="http://www.w3.org/1999/xlink" xlink:href="ZooKeys-065-017-g014.jpg" position="float" orientation="portrait" xlink:type="simple"/></fig></tp:treatment-sec></tp:taxon-treatment>
