# Supplementary material for: New or little-known species of the genus Amphimenes Bates, 1873 (Coleoptera, Carabidae, Lebiinae) from Vietnam
Source: Zookeys. 2010 Oct 29;(65):17–50. doi: 10.3897/zookeys.65.503 (PMC3088413; doi:10.3897/zookeys.65.503)
Supplement: XML Treatment for Amphimenes planicollis [file zookeys.65.503-treatment12.xml]

<!DOCTYPE tp:taxon-treatment
  PUBLIC "-//TaxonX//DTD Taxonomic Treatment Publishing DTD v0 20100105//EN" "tax-treatment-NSO.dtd">
<tp:taxon-treatment xmlns:tp="http://www.plazi.org/taxpub"><tp:treatment-meta><mixed-citation publication-type="journal"><person-group><name><surname>Fedorenko</surname><given-names>Dmitry N.</given-names></name></person-group><article-title>New or little-known species of the genus <italic>Amphimenes</italic> Bates, 1873 (Coleoptera, Carabidae, Lebiinae) from Vietnam</article-title><source>Zookeys</source><day>29</day><month>10</month><year>2010</year><volume>2010</volume><issue>65</issue><fpage>17</fpage><lpage>50</lpage><pub-id pub-id-type="doi">10.3897/zookeys.65.503</pub-id></mixed-citation></tp:treatment-meta><tp:nomenclature><label>11.</label><tp:taxon-name>
                        <tp:taxon-name-part taxon-name-part-type="genus">Amphimenes</tp:taxon-name-part>
                        <tp:taxon-name-part taxon-name-part-type="species">planicollis</tp:taxon-name-part>
                    <object-id xmlns:xlink="http://www.w3.org/1999/xlink" xlink:type="simple">urn:lsid:zoobank.org:act:299F3A83-4EE1-490B-AADA-64B26FDDC59E</object-id>
                    </tp:taxon-name><tp:taxon-authority>Fedorenko</tp:taxon-authority><tp:taxon-status xmlns:xlink="http://www.w3.org/1999/xlink" xlink:type="simple">sp. n.</tp:taxon-status><xref ref-type="fig" rid="F7">Figs 14</xref><xref ref-type="fig" rid="F10">25</xref><xref ref-type="fig" rid="F12">34</xref><xref ref-type="fig" rid="F14">43</xref></tp:nomenclature><tp:treatment-sec sec-type="Description"><title>Description.</title><p>Body length 5.4–6.6/5.2–6.6 mm, width 2.2–2.6 mm. Dark brown to black, with clypeus and labrum reddish, mouthparts, antennae and legs reddish-yellow; reflexed side margin of pronotum hardly paler while that of elytra distinctly so, reddish. Head and pronotum dull due to a granulate microsculpture. Elytral microsculpture composed of fine and dense transverse lines, cross-striated sculpture moderately strong and developed throughout.</p><p>Eyes slightly reduced in size and a little flattened, but tempora short and smoothly extending into neck in dorsal view; posterior supraorbital seta situated level to about<!--PageBreak--> 1/3 distance between eye back margin and pronotal front margin. Frontal foveae shallow. Antennae long, surpassing pronotal base al least by last 2.5 joints, 3rd antennomere 1.6–1.8 times as long as 2nd, 8th 2.5–2.8 times as long as wide.</p><p>Pronotum very flat, 1.30–1.41 times as wide as long, 1.40–1.47 times as wide as head, rather strongly rounded on sides, broadest before middle, rather strongly narrowing backwards and mostly conspicuously sinuate before hind angles, with front angles protruding; reflexed side margin moderately wide. Base almost straight, with medial part a little wider than lateral lobes, these somewhat increasingly oblique towards obtuse hind angles; basal border obsolete or absent medially. Mid-line rather shallow, slightly deeper at transverse basal depression, often almost extending to pronotal basal margin due to latter very weak; transverse basal depression angular forward but distinct only laterally where adjoining rather deep basal foveae; these extending forward into very shallow longitudinal depressions running parallel to pronotal side margin and sometimes traceable up to anterior third of pronotum. Paramedian foveae longitudinal and very shallow, ranging between missing to occupying middle third of pronotum length.</p><p>Elytra widely oval, 1.42–1.47 times as long as wide, 1.56–1.63 times as wide as pronotum, broadest at about middle, with shoulders strongly rounded, apical truncature hardly sinuate between rounded outer angles and almost contiguous apices. Elytral striae deep, intervals convex. D2/EL=0.55–0.67 (in one specimen, unilaterally 0.43), D3/EL=0.91–0.93. Setigerous pores of umbilicate series uninterrupted or narrowly interrupted medially. Metepisternum 0.8 times as long as wide.</p><p>Last tarsomere with two pairs of ventral setae. Male mesotrochanter with a small pointed ventral tubercle.</p><p>Penis (<xref ref-type="fig" rid="F10">Figs 25</xref>, <xref ref-type="fig" rid="F12">34</xref>, <xref ref-type="fig" rid="F14">43</xref>) bent to the right behind middle (in dorsal view), with apical orifice secondarily extended basad.</p></tp:treatment-sec><tp:treatment-sec sec-type="Diagnosis"><title>Diagnosis.</title><p>This species is easily recognizable by the combination of the small body, the D2+D3 formula, the absent wings, the peculiar shape and structure of the pronotum as specified above.</p></tp:treatment-sec><tp:treatment-sec sec-type="Material"><title>Material.</title><p>Holotype ♂ (ZISP) labelled: “Centr. <bold>Vietnam</bold> / S[. of] Quỳ Châu, ~300 m [a s l.] / 17.7.1963 / Kabakov” [handwritten in Russian] “HOLOTYPE/…” [red typewritten]. Paratypes, ♀ (ZISP), same data, but 12.1.1963 [handwritten in Russian]; 2 ♂♂ (ZISP, SIEE), mountains SW of Quỳ Châu, 200 m [a s l.], 15.2.1962; 400 m [a s l.], 13. 2.1963 [handwritten micrographs in Russian].</p></tp:treatment-sec><tp:treatment-sec sec-type="Type locality"><title>Type locality:</title><p>Vietnam, Nghe An province, env. Quỳ Châu.</p></tp:treatment-sec><tp:treatment-sec sec-type="Geographic distribution"><title>Geographic distribution.</title><p>Type locality only.</p></tp:treatment-sec><tp:treatment-sec><!--Section generated to contain objects referenced in tp:taxon-treatment.--><fig id="F7" position="float" orientation="portrait"><label>Figures 13–14.</label><caption><p><tp:taxon-name>Amphimenes </tp:taxon-name>spp.: <tp:taxon-name>Amphimenes reflexicollis </tp:taxon-name>sp. n. (<bold>13</bold>) and <tp:taxon-name>Amphimenes planicollis</tp:taxon-name> sp. n. (<bold>14</bold>).</p></caption><graphic xmlns:xlink="http://www.w3.org/1999/xlink" xlink:href="ZooKeys-065-017-g007.jpg" position="float" orientation="portrait" xlink:type="simple"/></fig><fig id="F10" position="float" orientation="portrait"><label>Figures 22–25.</label><caption><p>Genus <tp:taxon-name>Amphimenes</tp:taxon-name>, penis, left lateral aspect: <tp:taxon-name>Amphimenes giganteus</tp:taxon-name> sp. n. (<bold>22</bold>), <tp:taxon-name>Amphimenes medius</tp:taxon-name> sp. n. (<bold>23</bold>), <tp:taxon-name>Amphimenes reflexicollis </tp:taxon-name>sp. n. (<bold>24</bold>), <tp:taxon-name>Amphimenes planicollis</tp:taxon-name> sp. n. (<bold>25</bold>).</p></caption><graphic xmlns:xlink="http://www.w3.org/1999/xlink" xlink:href="ZooKeys-065-017-g010.jpg" position="float" orientation="portrait" xlink:type="simple"/></fig><fig id="F12" position="float" orientation="portrait"><label>Figures 31–34.</label><caption><p>Genus <tp:taxon-name>Amphimenes</tp:taxon-name>, penis, right dorsolateral aspect: <tp:taxon-name>Amphimenes giganteus</tp:taxon-name> sp. n. (<bold>31</bold>), <tp:taxon-name>Amphimenes medius</tp:taxon-name> sp. n. (<bold>32</bold>), <tp:taxon-name>Amphimenes reflexicollis </tp:taxon-name>sp. n. (<bold>33</bold>), <tp:taxon-name>Amphimenes planicollis</tp:taxon-name> sp. n. (<bold>34</bold>).</p></caption><graphic xmlns:xlink="http://www.w3.org/1999/xlink" xlink:href="ZooKeys-065-017-g012.jpg" position="float" orientation="portrait" xlink:type="simple"/></fig><fig id="F14" position="float" orientation="portrait"><label>Figures 40–43.</label><caption><p>Genus <tp:taxon-name>Amphimenes</tp:taxon-name>, penis, ventral aspect: <tp:taxon-name>Amphimenes giganteus</tp:taxon-name> sp. n. (<bold>40</bold>), <tp:taxon-name>Amphimenes medius</tp:taxon-name> sp. n. (<bold>41</bold>), <tp:taxon-name>Amphimenes reflexicollis </tp:taxon-name>sp. n. (<bold>42</bold>), <tp:taxon-name>Amphimenes planicollis</tp:taxon-name> sp. n. (<bold>43</bold>).</p></caption><graphic xmlns:xlink="http://www.w3.org/1999/xlink" xlink:href="ZooKeys-065-017-g014.jpg" position="float" orientation="portrait" xlink:type="simple"/></fig></tp:treatment-sec></tp:taxon-treatment>
