# Supplementary material for: New or little-known species of the genus Amphimenes Bates, 1873 (Coleoptera, Carabidae, Lebiinae) from Vietnam
Source: Zookeys. 2010 Oct 29;(65):17–50. doi: 10.3897/zookeys.65.503 (PMC3088413; doi:10.3897/zookeys.65.503)
Supplement: XML Treatment for Amphimenes nitidus [file zookeys.65.503-treatment13.xml]

<!DOCTYPE tp:taxon-treatment
  PUBLIC "-//TaxonX//DTD Taxonomic Treatment Publishing DTD v0 20100105//EN" "tax-treatment-NSO.dtd">
<tp:taxon-treatment xmlns:tp="http://www.plazi.org/taxpub"><tp:treatment-meta><mixed-citation publication-type="journal"><person-group><name><surname>Fedorenko</surname><given-names>Dmitry N.</given-names></name></person-group><article-title>New or little-known species of the genus <italic>Amphimenes</italic> Bates, 1873 (Coleoptera, Carabidae, Lebiinae) from Vietnam</article-title><source>Zookeys</source><day>29</day><month>10</month><year>2010</year><volume>2010</volume><issue>65</issue><fpage>17</fpage><lpage>50</lpage><pub-id pub-id-type="doi">10.3897/zookeys.65.503</pub-id></mixed-citation></tp:treatment-meta><tp:nomenclature><label>12.</label><tp:taxon-name>
                        <tp:taxon-name-part taxon-name-part-type="genus">Amphimenes</tp:taxon-name-part>
                        <tp:taxon-name-part taxon-name-part-type="species">nitidus</tp:taxon-name-part>
                    <object-id xmlns:xlink="http://www.w3.org/1999/xlink" xlink:type="simple">urn:lsid:zoobank.org:act:38649F9F-6766-4B5D-8C71-0FCA4E33685B</object-id>
                    </tp:taxon-name><tp:taxon-authority>Fedorenko</tp:taxon-authority><tp:taxon-status xmlns:xlink="http://www.w3.org/1999/xlink" xlink:type="simple">sp. n.</tp:taxon-status><xref ref-type="fig" rid="F8">Fig. 15</xref></tp:nomenclature><tp:treatment-sec sec-type="Description"><title>Description.</title><p>Body length 7.5/7.2 mm, width 3.1 mm. Black, clypeus, labrum, mouthparts, antennae and legs red; femora slightly infuscated at middle; reflexed side <!--PageBreak-->margin of both pronotum and elytra a little paler, reddish-brown. Head and pronotum shining in spite of a coarse isodiametric microsculpture; this transformed into slightly transverse meshes before and again behind middle of disc while weakened on vertex, neck, and over a short distance along pronotal front margin on each side from mid-line. Elytral microsculpture composed of fine and dense transverse lines, cross-striated sculpture very weak and restricted to elytral base only.</p><p>Eyes slightly reduced in size and a little flattened; posterior supraorbital seta situated slightly behind eye back margin. Frontal foveae shallow. Antennae rather long, surpassing pronotal base by last two joints, 3rd antennomere 1.5 times as long as 2nd, 8th 2.3 times as long as wide.</p><p>Pronotum rather convex, especially so anteriorly, 1.54 times as wide as long and as much wider than head, with protruding front angles, slightly narrowing basad, evenly but poorly rounded on sides, broadest a little before middle, indistinctly sinuate before hind angles; side border rather widely explanate but hardly reflexed. Base almost straight, narrowly bordered, with medial part and lateral lobes subequally wide, these strongly oblique only at rounded hind angles. Mid-line rather deep throughout its<!--PageBreak--> length; transverse basal depression rather sharply separated from disc convexity; basal foveae small but deep and extending forward into very wide and increasingly shallow depressions, each running parallel to side margin up to middle of pronotum length. Paramedian foveae small, rounded, deep, situated before middle.</p><p>Elytra rather flat and widely oval, 1.33 times as long as wide, 1.57 times as wide as pronotum, broadest at about middle, with shoulders strongly rounded, apical truncature hardly sinuate between rounded outer angles and almost contiguous, very narrowly rounded apices. Elytral striae deep and indistinctly crenulate, intervals convex. D2/EL=0.41–0.44, D3/EL=0.91. Umbilicate series of setigerous pores uninterrupted. Metepisternum 0.9 times as long as wide.</p><!--PageBreak--><p>Last tarsomere with distal pair of ventral setae only.</p><fig id="F8" position="float" orientation="portrait"><label>Figures 15–16.</label><caption><p><tp:taxon-name>Amphimenes </tp:taxon-name>spp.: <tp:taxon-name>Amphimenes nitidus </tp:taxon-name>sp. n. (<bold>15</bold>) and <tp:taxon-name>Amphimenes kabakovi </tp:taxon-name>sp. n. (<bold>16</bold>).</p></caption><graphic xmlns:xlink="http://www.w3.org/1999/xlink" xlink:href="ZooKeys-065-017-g008.jpg" position="float" orientation="portrait" xlink:type="simple"/></fig></tp:treatment-sec><tp:treatment-sec sec-type="Diagnosis"><title>Diagnosis.</title><p>This species is easily recognizable among the others by the combination of the medium-sized body, the D2+D3 formula, with D2 being in anterior position, the missing wings, the almost reduced cross-striated sculpture on the elytra, etc.<!--PageBreak--></p></tp:treatment-sec><tp:treatment-sec sec-type="Material"><title>Material.</title><p>Holotype, ♀ (ZISP) labelled: “<bold>Vietnam</bold>, mountains 50 km / NE [of] Thai Nguyen, 800 m [a s l.] / 12.1.1964, Kabakov” [handwritten micrograph in Russian] “HOLOTYPE/…” [red typewritten].</p></tp:treatment-sec><tp:treatment-sec sec-type="Type locality"><title>Type locality:</title><p>North Vietnam, 50 km NE of Thai Nguen.</p></tp:treatment-sec><tp:treatment-sec sec-type="Geographic distribution"><title>Geographic distribution.</title><p>Known from type locality only.</p></tp:treatment-sec></tp:taxon-treatment>
