# Supplementary material for: New or little-known species of the genus Amphimenes Bates, 1873 (Coleoptera, Carabidae, Lebiinae) from Vietnam
Source: Zookeys. 2010 Oct 29;(65):17–50. doi: 10.3897/zookeys.65.503 (PMC3088413; doi:10.3897/zookeys.65.503)
Supplement: XML Treatment for Amphimenes kabakovi [file zookeys.65.503-treatment14.xml]

<!DOCTYPE tp:taxon-treatment
  PUBLIC "-//TaxonX//DTD Taxonomic Treatment Publishing DTD v0 20100105//EN" "tax-treatment-NSO.dtd">
<tp:taxon-treatment xmlns:tp="http://www.plazi.org/taxpub"><tp:treatment-meta><mixed-citation publication-type="journal"><person-group><name><surname>Fedorenko</surname><given-names>Dmitry N.</given-names></name></person-group><article-title>New or little-known species of the genus <italic>Amphimenes</italic> Bates, 1873 (Coleoptera, Carabidae, Lebiinae) from Vietnam</article-title><source>Zookeys</source><day>29</day><month>10</month><year>2010</year><volume>2010</volume><issue>65</issue><fpage>17</fpage><lpage>50</lpage><pub-id pub-id-type="doi">10.3897/zookeys.65.503</pub-id></mixed-citation></tp:treatment-meta><tp:nomenclature><label>13.</label><tp:taxon-name>
                        <tp:taxon-name-part taxon-name-part-type="genus">Amphimenes</tp:taxon-name-part>
                        <tp:taxon-name-part taxon-name-part-type="species">kabakovi</tp:taxon-name-part>
                    <object-id xmlns:xlink="http://www.w3.org/1999/xlink" xlink:type="simple">urn:lsid:zoobank.org:act:8DF0D22F-8C2A-4746-85E3-3539AAE60495</object-id>
                    </tp:taxon-name><tp:taxon-authority>Fedorenko</tp:taxon-authority><tp:taxon-status xmlns:xlink="http://www.w3.org/1999/xlink" xlink:type="simple">sp. n.</tp:taxon-status><xref ref-type="fig" rid="F8">Fig. 16</xref></tp:nomenclature><tp:treatment-sec sec-type="Description"><title>Description.</title><p>Body length 6.6/6.3 mm, width 2.75 mm. Almost black, pronotum and head dark brown, with clypeus reddish, labrum, mouthparts, antennae and legs<!--PageBreak--> uniform red; reflexed side margin of elytra and pronotum behind the middle reddish. Head and pronotum with a moderately deep isodiametric microsculpture resulting in both, especially pronotum, shining, latter due chiefly to a wide longitudinal band of a much weaker microsculpture occupying middle third of pronotum. Elytral microsculpture composed of strongly transverse but distinct meshes, cross-striated sculpture very weak and restricted to elytral base only.</p><p>Eyes rather strongly reduced in size and flattened; posterior supraorbital seta situated level to about 1/3 distance between eye back margin and pronotal front margin. Frontal foveae shallow. Antennae surpassing pronotal base by last 1.5 joints, 3rd antennomere 1.6 times as long as 2nd, 8th 2.2 times as long as wide.</p><p>Pronotum rather flat, 1.34 times as wide as long, 1.46 as wide as head, with protruding front angles, slightly narrowing basad, moderately widely rounded on sides, broadest before middle, indistinctly sinuate before hind angles; reflexed side border narrow, a little wider basad. Base almost straight, medially unbordered, with medial part slightly broader than lateral lobes, these very strongly oblique towards almost indistinct hind angles. Mid-line moderately deep, slightly deeper where adjoining a sharp and deep basal transverse depression; basal foveae fairly deep, weakly extending forward, externally limited by a small and flat tubercle. Paramedian foveae lengthwise, superficial, situated at middle.<!--PageBreak--></p><p>Elytra rather flat, widely oval, 1.30 times as long as wide, 1.70 times as wide as pronotum, broadest at about middle, with shoulders strongly rounded, apical truncature slightly sinuate between rounded outer angles and elytral apices, these separate a little, due to their rounded tips. Elytral striae deep, intervals convex. D2/EL=0.42–0.44, D3/EL=0.91–0.92. Umbilicate series of setigerous pores uninterrupted. Metepisternum 0.9 times as long as wide.</p><p>Last tarsomere only with distal pair of ventral setae.</p></tp:treatment-sec><tp:treatment-sec sec-type="Diagnosis"><title>Diagnosis.</title><p>Similar to the preceding species, differing well in the smaller body, the peculiar shape of the pronotum, as well as in the meshed microsculpture of the elytra.</p></tp:treatment-sec><tp:treatment-sec sec-type="Material"><title>Material.</title><p>Holotype, ♀ (ZISP), labelled: “<bold>Vietnam</bold>, NW [of] Mt. Ridge / Tam Dao Son Zuong / 300 m [a s l.] / 20.2.1962 / Kabakov” [handwritten micrograph in Russian] “HOLOTYPE/…” [red typewritten].</p></tp:treatment-sec><tp:treatment-sec sec-type="Type locality"><title>Type locality:</title><p>North Vietnam, Tam Dao Son Zuong (Mt. Ridge).</p></tp:treatment-sec><tp:treatment-sec sec-type="Geographic distribution"><title>Geographic distribution.</title><p>Known from type locality only.</p></tp:treatment-sec><tp:treatment-sec sec-type="Name"><title>Name.</title><p>The species is named in the memory of the late O. N. Kabakov, an outstanding geologist and coleopterologist from St. Petersburg, who, in addition, collected the holotype.</p><fig id="F9" position="float" orientation="portrait"><label>Figures 17–21.</label><caption><p>Genus <tp:taxon-name>Amphimenes</tp:taxon-name>, penis, left lateral aspect: <tp:taxon-name>Amphimenes rugulipennis</tp:taxon-name> (<bold>17</bold>), <tp:taxon-name>Amphimenes maculatus</tp:taxon-name> sp. n. (<bold>18</bold>), <tp:taxon-name>Amphimenes bidoupensis</tp:taxon-name> sp. n. (<bold>19</bold>), <tp:taxon-name>Amphimenes montanus</tp:taxon-name> sp. n. (<bold>20</bold>), <tp:taxon-name>Amphimenes gracilis </tp:taxon-name>sp. n. (<bold>21</bold>); <italic>dc</italic>, dorsal carina.</p></caption><graphic xmlns:xlink="http://www.w3.org/1999/xlink" xlink:href="ZooKeys-065-017-g009.jpg" position="float" orientation="portrait" xlink:type="simple"/></fig><fig id="F10" position="float" orientation="portrait"><label>Figures 22–25.</label><caption><p>Genus <tp:taxon-name>Amphimenes</tp:taxon-name>, penis, left lateral aspect: <tp:taxon-name>Amphimenes giganteus</tp:taxon-name> sp. n. (<bold>22</bold>), <tp:taxon-name>Amphimenes medius</tp:taxon-name> sp. n. (<bold>23</bold>), <tp:taxon-name>Amphimenes reflexicollis </tp:taxon-name>sp. n. (<bold>24</bold>), <tp:taxon-name>Amphimenes planicollis</tp:taxon-name> sp. n. (<bold>25</bold>).</p></caption><graphic xmlns:xlink="http://www.w3.org/1999/xlink" xlink:href="ZooKeys-065-017-g010.jpg" position="float" orientation="portrait" xlink:type="simple"/></fig><fig id="F11" position="float" orientation="portrait"><label>Figures 26–30.</label><caption><p>Genus <tp:taxon-name>Amphimenes</tp:taxon-name>, penis, right dorsolateral aspect: <tp:taxon-name>Amphimenes rugulipennis</tp:taxon-name> (<bold>26</bold>), <tp:taxon-name>Amphimenes maculatus</tp:taxon-name> sp. n. (<bold>27</bold>), <tp:taxon-name>Amphimenes bidoupensis</tp:taxon-name> sp. n. (<bold>28</bold>), <tp:taxon-name>Amphimenes montanus</tp:taxon-name> sp. n. (<bold>29</bold>), <tp:taxon-name>Amphimenes gracilis </tp:taxon-name>sp. n. (<bold>30</bold>).</p></caption><graphic xmlns:xlink="http://www.w3.org/1999/xlink" xlink:href="ZooKeys-065-017-g011.jpg" position="float" orientation="portrait" xlink:type="simple"/></fig><fig id="F12" position="float" orientation="portrait"><label>Figures 31–34.</label><caption><p>Genus <tp:taxon-name>Amphimenes</tp:taxon-name>, penis, right dorsolateral aspect: <tp:taxon-name>Amphimenes giganteus</tp:taxon-name> sp. n. (<bold>31</bold>), <tp:taxon-name>Amphimenes medius</tp:taxon-name> sp. n. (<bold>32</bold>), <tp:taxon-name>Amphimenes reflexicollis </tp:taxon-name>sp. n. (<bold>33</bold>), <tp:taxon-name>Amphimenes planicollis</tp:taxon-name> sp. n. (<bold>34</bold>).</p></caption><graphic xmlns:xlink="http://www.w3.org/1999/xlink" xlink:href="ZooKeys-065-017-g012.jpg" position="float" orientation="portrait" xlink:type="simple"/></fig><fig id="F13" position="float" orientation="portrait"><label>Figures 35–39.</label><caption><p>Genus <tp:taxon-name>Amphimenes</tp:taxon-name>, penis, ventral aspect: <tp:taxon-name>Amphimenes rugulipennis</tp:taxon-name> (<bold>35</bold>), <tp:taxon-name>Amphimenes maculatus</tp:taxon-name> sp. n. (<bold>36</bold>), <tp:taxon-name>Amphimenes bidoupensis</tp:taxon-name> sp. n. (<bold>37</bold>), <tp:taxon-name>Amphimenes montanus</tp:taxon-name> sp. n. (<bold>38</bold>), <tp:taxon-name>Amphimenes gracilis </tp:taxon-name>sp. n. (<bold>39</bold>).</p></caption><graphic xmlns:xlink="http://www.w3.org/1999/xlink" xlink:href="ZooKeys-065-017-g013.jpg" position="float" orientation="portrait" xlink:type="simple"/></fig><fig id="F14" position="float" orientation="portrait"><label>Figures 40–43.</label><caption><p>Genus <tp:taxon-name>Amphimenes</tp:taxon-name>, penis, ventral aspect: <tp:taxon-name>Amphimenes giganteus</tp:taxon-name> sp. n. (<bold>40</bold>), <tp:taxon-name>Amphimenes medius</tp:taxon-name> sp. n. (<bold>41</bold>), <tp:taxon-name>Amphimenes reflexicollis </tp:taxon-name>sp. n. (<bold>42</bold>), <tp:taxon-name>Amphimenes planicollis</tp:taxon-name> sp. n. (<bold>43</bold>).</p></caption><graphic xmlns:xlink="http://www.w3.org/1999/xlink" xlink:href="ZooKeys-065-017-g014.jpg" position="float" orientation="portrait" xlink:type="simple"/></fig></tp:treatment-sec><tp:treatment-sec><!--Section generated to contain objects referenced in tp:taxon-treatment.--><fig id="F8" position="float" orientation="portrait"><label>Figures 15–16.</label><caption><p><tp:taxon-name>Amphimenes </tp:taxon-name>spp.: <tp:taxon-name>Amphimenes nitidus </tp:taxon-name>sp. n. (<bold>15</bold>) and <tp:taxon-name>Amphimenes kabakovi </tp:taxon-name>sp. n. (<bold>16</bold>).</p></caption><graphic xmlns:xlink="http://www.w3.org/1999/xlink" xlink:href="ZooKeys-065-017-g008.jpg" position="float" orientation="portrait" xlink:type="simple"/></fig></tp:treatment-sec></tp:taxon-treatment>
